# Supplementary material for: Stimulating Contributions to Public Goods through Information Feedback: Some Experimental Results
Source: PLoS One. 2016 Jul 26;11(7):e0159537. doi: 10.1371/journal.pone.0159537 (PMC4961413; doi:10.1371/journal.pone.0159537)
Supplement: S1 File — (XLSX) [file pone.0159537.s001.xlsx]

## Sheet: indiv-stata
Group	Treatment	Session	date	groupsize	individual	Leaderboard	Day	Pnts	Points(t-1)	Chat	Chat(t-1)	Like	Like(t-1)	Points-G	Points-G(t-1)	Chat-G	Chat-G(t-1)	Like-G	Like-G(t-1)	Monday	Tuesday	Wednesday	Thursday	Friday	Group5	Group20	Group4x5	DIF	totP-I	totChat-I	tot-Like-I	totP-G	totChat-G	tot-Like-G
1	LB	1	1	5	1	1	1	0		0		0		18.6		2		0		1	0	0	0	0	0	0	0		0	0	0	18.6	2	0
1	LB	1	1	5	1	1	2	0	0	0	0	0	0	7.2	18.6	1	2	0	0	0	1	0	0	0	0	0	0	-11.4	0	0	0	25.8	3	0
1	LB	1	1	5	1	1	3	42	0	0	0	0	0	41.6	7.2	0	1	0	0	0	0	1	0	0	0	0	0	34.4	42	0	0	67.4	3	0
1	LB	1	1	5	1	1	4	118	42	0	0	0	0	115	41.6	0	0	0	0	0	0	0	1	0	0	0	0	73.4	160	0	0	182.4	3	0
1	LB	1	1	5	1	1	5	0	118	0	0	0	0	110.2	115	0	0	0	0	0	0	0	0	1	0	0	0	-4.8	160	0	0	292.6	3	0
1	LB	1	1	5	2	1	1	0		0		0		18.6		2		0		1	0	0	0	0	0	0	0		0	0	0	18.6	2	0
1	LB	1	1	5	2	1	2	36	0	1	0	0	0	7.2	18.6	1	2	0	0	0	1	0	0	0	0	0	0	-11.4	36	1	0	25.8	3	0
1	LB	1	1	5	2	1	3	166	36	0	1	0	0	41.6	7.2	0	1	0	0	0	0	1	0	0	0	0	0	34.4	202	1	0	67.4	3	0
1	LB	1	1	5	2	1	4	175	166	0	0	0	0	115	41.6	0	0	0	0	0	0	0	1	0	0	0	0	73.4	377	1	0	182.4	3	0
1	LB	1	1	5	2	1	5	152	175	0	0	0	0	110.2	115	0	0	0	0	0	0	0	0	1	0	0	0	-4.8	529	1	0	292.6	3	0
1	LB	1	1	5	3	1	1	0		0		0		18.6		2		0		1	0	0	0	0	0	0	0		0	0	0	18.6	2	0
1	LB	1	1	5	3	1	2	0	0	0	0	0	0	7.2	18.6	1	2	0	0	0	1	0	0	0	0	0	0	-11.4	0	0	0	25.8	3	0
1	LB	1	1	5	3	1	3	0	0	0	0	0	0	41.6	7.2	0	1	0	0	0	0	1	0	0	0	0	0	34.4	0	0	0	67.4	3	0
1	LB	1	1	5	3	1	4	101	0	0	0	0	0	115	41.6	0	0	0	0	0	0	0	1	0	0	0	0	73.4	101	0	0	182.4	3	0
1	LB	1	1	5	3	1	5	149	101	0	0	0	0	110.2	115	0	0	0	0	0	0	0	0	1	0	0	0	-4.8	250	0	0	292.6	3	0
1	LB	1	1	5	4	1	1	93		2		0		18.6		2		0		1	0	0	0	0	0	0	0		93	2	0	18.6	2	0
1	LB	1	1	5	4	1	2	0	93	0	2	0	0	7.2	18.6	1	2	0	0	0	1	0	0	0	0	0	0	-11.4	93	2	0	25.8	3	0
1	LB	1	1	5	4	1	3	0	0	0	0	0	0	41.6	7.2	0	1	0	0	0	0	1	0	0	0	0	0	34.4	93	2	0	67.4	3	0
1	LB	1	1	5	4	1	4	0	0	0	0	0	0	115	41.6	0	0	0	0	0	0	0	1	0	0	0	0	73.4	93	2	0	182.4	3	0
1	LB	1	1	5	4	1	5	0	0	0	0	0	0	110.2	115	0	0	0	0	0	0	0	0	1	0	0	0	-4.8	93	2	0	292.6	3	0
1	LB	1	1	5	5	1	1	0		0		0		18.6		2		0		1	0	0	0	0	0	0	0		0	0	0	18.6	2	0
1	LB	1	1	5	5	1	2	0	0	0	0	0	0	7.2	18.6	1	2	0	0	0	1	0	0	0	0	0	0	-11.4	0	0	0	25.8	3	0
1	LB	1	1	5	5	1	3	0	0	0	0	0	0	41.6	7.2	0	1	0	0	0	0	1	0	0	0	0	0	34.4	0	0	0	67.4	3	0
1	LB	1	1	5	5	1	4	181	0	0	0	0	0	115	41.6	0	0	0	0	0	0	0	1	0	0	0	0	73.4	181	0	0	182.4	3	0
1	LB	1	1	5	5	1	5	250	181	0	0	0	0	110.2	115	0	0	0	0	0	0	0	0	1	0	0	0	-4.8	431	0	0	292.6	3	0
2	LB	1	1	5	1	1	1	0		0		0		74.8		0		0		1	0	0	0	0	0	0	0		0	0	0	74.8	0	0
2	LB	1	1	5	1	1	2	58	0	0	0	0	0	41	74.8	0	0	0	0	0	1	0	0	0	0	0	0	-33.8	58	0	0	115.8	0	0
2	LB	1	1	5	1	1	3	0	58	0	0	0	0	14.8	41	0	0	0	0	0	0	1	0	0	0	0	0	-26.2	58	0	0	130.6	0	0
2	LB	1	1	5	1	1	4	0	0	0	0	0	0	74.4	14.8	0	0	0	0	0	0	0	1	0	0	0	0	59.6	58	0	0	205	0	0
2	LB	1	1	5	1	1	5	0	0	0	0	0	0	46.2	74.4	0	0	0	0	0	0	0	0	1	0	0	0	-28.2	58	0	0	251.2	0	0
2	LB	1	1	5	2	1	1	187		0		0		74.8		0		0		1	0	0	0	0	0	0	0		187	0	0	74.8	0	0
2	LB	1	1	5	2	1	2	27	187	0	0	0	0	41	74.8	0	0	0	0	0	1	0	0	0	0	0	0	-33.8	214	0	0	115.8	0	0
2	LB	1	1	5	2	1	3	0	27	0	0	0	0	14.8	41	0	0	0	0	0	0	1	0	0	0	0	0	-26.2	214	0	0	130.6	0	0
2	LB	1	1	5	2	1	4	181	0	0	0	0	0	74.4	14.8	0	0	0	0	0	0	0	1	0	0	0	0	59.6	395	0	0	205	0	0
2	LB	1	1	5	2	1	5	94	181	0	0	0	0	46.2	74.4	0	0	0	0	0	0	0	0	1	0	0	0	-28.2	489	0	0	251.2	0	0
2	LB	1	1	5	3	1	1	0		0		0		74.8		0		0		1	0	0	0	0	0	0	0		0	0	0	74.8	0	0
2	LB	1	1	5	3	1	2	13	0	0	0	0	0	41	74.8	0	0	0	0	0	1	0	0	0	0	0	0	-33.8	13	0	0	115.8	0	0
2	LB	1	1	5	3	1	3	18	13	0	0	0	0	14.8	41	0	0	0	0	0	0	1	0	0	0	0	0	-26.2	31	0	0	130.6	0	0
2	LB	1	1	5	3	1	4	0	18	0	0	0	0	74.4	14.8	0	0	0	0	0	0	0	1	0	0	0	0	59.6	31	0	0	205	0	0
2	LB	1	1	5	3	1	5	0	0	0	0	0	0	46.2	74.4	0	0	0	0	0	0	0	0	1	0	0	0	-28.2	31	0	0	251.2	0	0
2	LB	1	1	5	4	1	1	187		0		0		74.8		0		0		1	0	0	0	0	0	0	0		187	0	0	74.8	0	0
2	LB	1	1	5	4	1	2	107	187	0	0	0	0	41	74.8	0	0	0	0	0	1	0	0	0	0	0	0	-33.8	294	0	0	115.8	0	0
2	LB	1	1	5	4	1	3	28	107	0	0	0	0	14.8	41	0	0	0	0	0	0	1	0	0	0	0	0	-26.2	322	0	0	130.6	0	0
2	LB	1	1	5	4	1	4	10	28	0	0	0	0	74.4	14.8	0	0	0	0	0	0	0	1	0	0	0	0	59.6	332	0	0	205	0	0
2	LB	1	1	5	4	1	5	0	10	0	0	0	0	46.2	74.4	0	0	0	0	0	0	0	0	1	0	0	0	-28.2	332	0	0	251.2	0	0
2	LB	1	1	5	5	1	1	0		0		0		74.8		0		0		1	0	0	0	0	0	0	0		0	0	0	74.8	0	0
2	LB	1	1	5	5	1	2	0	0	0	0	0	0	41	74.8	0	0	0	0	0	1	0	0	0	0	0	0	-33.8	0	0	0	115.8	0	0
2	LB	1	1	5	5	1	3	28	0	0	0	0	0	14.8	41	0	0	0	0	0	0	1	0	0	0	0	0	-26.2	28	0	0	130.6	0	0
2	LB	1	1	5	5	1	4	181	28	0	0	0	0	74.4	14.8	0	0	0	0	0	0	0	1	0	0	0	0	59.6	209	0	0	205	0	0
2	LB	1	1	5	5	1	5	137	181	0	0	0	0	46.2	74.4	0	0	0	0	0	0	0	0	1	0	0	0	-28.2	346	0	0	251.2	0	0
3	LB	1	1	5	1	1	1	16		0		0		3.2		0		0		1	0	0	0	0	0	0	0		16	0	0	3.2	0	0
3	LB	1	1	5	1	1	2	79	16	0	0	0	0	35.4	3.2	0	0	0	0	0	1	0	0	0	0	0	0	32.2	95	0	0	38.6	0	0
3	LB	1	1	5	1	1	3	151	79	0	0	0	0	42.2	35.4	1	0	0	0	0	0	1	0	0	0	0	0	6.8	246	0	0	80.8	1	0
3	LB	1	1	5	1	1	4	181	151	0	0	0	0	61.8	42.2	0	1	0	0	0	0	0	1	0	0	0	0	19.6	427	0	0	142.6	1	0
3	LB	1	1	5	1	1	5	152	181	0	0	0	0	69	61.8	0	0	0	0	0	0	0	0	1	0	0	0	7.2	579	0	0	211.6	1	0
3	LB	1	1	5	2	1	1	0		0		0		3.2		0		0		1	0	0	0	0	0	0	0		0	0	0	3.2	0	0
3	LB	1	1	5	2	1	2	44	0	0	0	0	0	35.4	3.2	0	0	0	0	0	1	0	0	0	0	0	0	32.2	44	0	0	38.6	0	0
3	LB	1	1	5	2	1	3	57	44	1	0	0	0	42.2	35.4	1	0	0	0	0	0	1	0	0	0	0	0	6.8	101	1	0	80.8	1	0
3	LB	1	1	5	2	1	4	118	57	0	1	0	0	61.8	42.2	0	1	0	0	0	0	0	1	0	0	0	0	19.6	219	1	0	142.6	1	0
3	LB	1	1	5	2	1	5	193	118	0	0	0	0	69	61.8	0	0	0	0	0	0	0	0	1	0	0	0	7.2	412	1	0	211.6	1	0
3	LB	1	1	5	3	1	1	0		0		0		3.2		0		0		1	0	0	0	0	0	0	0		0	0	0	3.2	0	0
3	LB	1	1	5	3	1	2	0	0	0	0	0	0	35.4	3.2	0	0	0	0	0	1	0	0	0	0	0	0	32.2	0	0	0	38.6	0	0
3	LB	1	1	5	3	1	3	0	0	0	0	0	0	42.2	35.4	1	0	0	0	0	0	1	0	0	0	0	0	6.8	0	0	0	80.8	1	0
3	LB	1	1	5	3	1	4	0	0	0	0	0	0	61.8	42.2	0	1	0	0	0	0	0	1	0	0	0	0	19.6	0	0	0	142.6	1	0
3	LB	1	1	5	3	1	5	0	0	0	0	0	0	69	61.8	0	0	0	0	0	0	0	0	1	0	0	0	7.2	0	0	0	211.6	1	0
3	LB	1	1	5	4	1	1	0		0		0		3.2		0		0		1	0	0	0	0	0	0	0		0	0	0	3.2	0	0
3	LB	1	1	5	4	1	2	27	0	0	0	0	0	35.4	3.2	0	0	0	0	0	1	0	0	0	0	0	0	32.2	27	0	0	38.6	0	0
3	LB	1	1	5	4	1	3	0	27	0	0	0	0	42.2	35.4	1	0	0	0	0	0	1	0	0	0	0	0	6.8	27	0	0	80.8	1	0
3	LB	1	1	5	4	1	4	0	0	0	0	0	0	61.8	42.2	0	1	0	0	0	0	0	1	0	0	0	0	19.6	27	0	0	142.6	1	0
3	LB	1	1	5	4	1	5	0	0	0	0	0	0	69	61.8	0	0	0	0	0	0	0	0	1	0	0	0	7.2	27	0	0	211.6	1	0
3	LB	1	1	5	5	1	1	0		0		0		3.2		0		0		1	0	0	0	0	0	0	0		0	0	0	3.2	0	0
3	LB	1	1	5	5	1	2	27	0	0	0	0	0	35.4	3.2	0	0	0	0	0	1	0	0	0	0	0	0	32.2	27	0	0	38.6	0	0
3	LB	1	1	5	5	1	3	3	27	0	0	0	0	42.2	35.4	1	0	0	0	0	0	1	0	0	0	0	0	6.8	30	0	0	80.8	1	0
3	LB	1	1	5	5	1	4	10	3	0	0	0	0	61.8	42.2	0	1	0	0	0	0	0	1	0	0	0	0	19.6	40	0	0	142.6	1	0
3	LB	1	1	5	5	1	5	0	10	0	0	0	0	69	61.8	0	0	0	0	0	0	0	0	1	0	0	0	7.2	40	0	0	211.6	1	0
4	LB	1	1	5	1	1	1	0		0		0		37.2		0		0		1	0	0	0	0	0	0	0		0	0	0	37.2	0	0
4	LB	1	1	5	1	1	2	152	0	0	0	0	0	153.4	37.2	2	0	0	0	0	1	0	0	0	0	0	0	116.2	152	0	0	190.6	2	0
4	LB	1	1	5	1	1	3	166	152	0	0	0	0	131.4	153.4	2	2	0	0	0	0	1	0	0	0	0	0	-22	318	0	0	322	4	0
4	LB	1	1	5	1	1	4	175	166	0	0	0	0	154.4	131.4	0	2	0	0	0	0	0	1	0	0	0	0	23	493	0	0	476.4	4	0
4	LB	1	1	5	1	1	5	138	175	0	0	0	0	124.8	154.4	0	0	0	0	0	0	0	0	1	0	0	0	-29.6	631	0	0	601.2	4	0
4	LB	1	1	5	2	1	1	93		0		0		37.2		0		0		1	0	0	0	0	0	0	0		93	0	0	37.2	0	0
4	LB	1	1	5	2	1	2	250	93	1	0	0	0	153.4	37.2	2	0	0	0	0	1	0	0	0	0	0	0	116.2	343	1	0	190.6	2	0
4	LB	1	1	5	2	1	3	250	250	0	1	0	0	131.4	153.4	2	2	0	0	0	0	1	0	0	0	0	0	-22	593	1	0	322	4	0
4	LB	1	1	5	2	1	4	250	250	0	0	0	0	154.4	131.4	0	2	0	0	0	0	0	1	0	0	0	0	23	843	1	0	476.4	4	0
4	LB	1	1	5	2	1	5	250	250	0	0	0	0	124.8	154.4	0	0	0	0	0	0	0	0	1	0	0	0	-29.6	1093	1	0	601.2	4	0
4	LB	1	1	5	3	1	1	93		0		0		37.2		0		0		1	0	0	0	0	0	0	0		93	0	0	37.2	0	0
4	LB	1	1	5	3	1	2	250	93	1	0	0	0	153.4	37.2	2	0	0	0	0	1	0	0	0	0	0	0	116.2	343	1	0	190.6	2	0
4	LB	1	1	5	3	1	3	42	250	0	1	0	0	131.4	153.4	2	2	0	0	0	0	1	0	0	0	0	0	-22	385	1	0	322	4	0
4	LB	1	1	5	3	1	4	142	42	0	0	0	0	154.4	131.4	0	2	0	0	0	0	0	1	0	0	0	0	23	527	1	0	476.4	4	0
4	LB	1	1	5	3	1	5	0	142	0	0	0	0	124.8	154.4	0	0	0	0	0	0	0	0	1	0	0	0	-29.6	527	1	0	601.2	4	0
4	LB	1	1	5	4	1	1	0		0		0		37.2		0		0		1	0	0	0	0	0	0	0		0	0	0	37.2	0	0
4	LB	1	1	5	4	1	2	0	0	0	0	0	0	153.4	37.2	2	0	0	0	0	1	0	0	0	0	0	0	116.2	0	0	0	190.6	2	0
4	LB	1	1	5	4	1	3	18	0	1	0	0	0	131.4	153.4	2	2	0	0	0	0	1	0	0	0	0	0	-22	18	1	0	322	4	0
4	LB	1	1	5	4	1	4	10	18	0	1	0	0	154.4	131.4	0	2	0	0	0	0	0	1	0	0	0	0	23	28	1	0	476.4	4	0
4	LB	1	1	5	4	1	5	0	10	0	0	0	0	124.8	154.4	0	0	0	0	0	0	0	0	1	0	0	0	-29.6	28	1	0	601.2	4	0
4	LB	1	1	5	5	1	1	0		0		0		37.2		0		0		1	0	0	0	0	0	0	0		0	0	0	37.2	0	0
4	LB	1	1	5	5	1	2	115	0	0	0	0	0	153.4	37.2	2	0	0	0	0	1	0	0	0	0	0	0	116.2	115	0	0	190.6	2	0
4	LB	1	1	5	5	1	3	181	115	1	0	0	0	131.4	153.4	2	2	0	0	0	0	1	0	0	0	0	0	-22	296	1	0	322	4	0
4	LB	1	1	5	5	1	4	195	181	0	1	0	0	154.4	131.4	0	2	0	0	0	0	0	1	0	0	0	0	23	491	1	0	476.4	4	0
4	LB	1	1	5	5	1	5	236	195	0	0	0	0	124.8	154.4	0	0	0	0	0	0	0	0	1	0	0	0	-29.6	727	1	0	601.2	4	0
5	LB	1	1	5	1	1	1	0		0		0		102.8		0		1		1	0	0	0	0	0	0	0		0	0	0	102.8	0	1
5	LB	1	1	5	1	1	2	13	0	0	0	0	0	111.6	102.8	0	0	0	1	0	1	0	0	0	0	0	0	8.8	13	0	0	214.4	0	1
5	LB	1	1	5	1	1	3	113	13	0	0	0	0	179.2	111.6	0	0	0	0	0	0	1	0	0	0	0	0	67.6	126	0	0	393.6	0	1
5	LB	1	1	5	1	1	4	195	113	0	0	0	0	192.6	179.2	0	0	0	0	0	0	0	1	0	0	0	0	13.4	321	0	0	586.2	0	1
5	LB	1	1	5	1	1	5	94	195	0	0	0	0	79	192.6	0	0	0	0	0	0	0	0	1	0	0	0	-113.6	415	0	0	665.2	0	1
5	LB	1	1	5	2	1	1	93		0		0		102.8		0		1		1	0	0	0	0	0	0	0		93	0	0	102.8	0	1
5	LB	1	1	5	2	1	2	152	93	0	0	0	0	111.6	102.8	0	0	0	1	0	1	0	0	0	0	0	0	8.8	245	0	0	214.4	0	1
5	LB	1	1	5	2	1	3	227	152	0	0	0	0	179.2	111.6	0	0	0	0	0	0	1	0	0	0	0	0	67.6	472	0	0	393.6	0	1
5	LB	1	1	5	2	1	4	250	227	0	0	0	0	192.6	179.2	0	0	0	0	0	0	0	1	0	0	0	0	13.4	722	0	0	586.2	0	1
5	LB	1	1	5	2	1	5	207	250	0	0	0	0	79	192.6	0	0	0	0	0	0	0	0	1	0	0	0	-113.6	929	0	0	665.2	0	1
5	LB	1	1	5	3	1	1	93		0		0		102.8		0		1		1	0	0	0	0	0	0	0		93	0	0	102.8	0	1
5	LB	1	1	5	3	1	2	207	93	0	0	0	0	111.6	102.8	0	0	0	1	0	1	0	0	0	0	0	0	8.8	300	0	0	214.4	0	1
5	LB	1	1	5	3	1	3	155	207	0	0	0	0	179.2	111.6	0	0	0	0	0	0	1	0	0	0	0	0	67.6	455	0	0	393.6	0	1
5	LB	1	1	5	3	1	4	87	155	0	0	0	0	192.6	179.2	0	0	0	0	0	0	0	1	0	0	0	0	13.4	542	0	0	586.2	0	1
5	LB	1	1	5	3	1	5	0	87	0	0	0	0	79	192.6	0	0	0	0	0	0	0	0	1	0	0	0	-113.6	542	0	0	665.2	0	1
5	LB	1	1	5	4	1	1	187		0		0		102.8		0		1		1	0	0	0	0	0	0	0		187	0	0	102.8	0	1
5	LB	1	1	5	4	1	2	13	187	0	0	0	0	111.6	102.8	0	0	0	1	0	1	0	0	0	0	0	0	8.8	200	0	0	214.4	0	1
5	LB	1	1	5	4	1	3	151	13	0	0	0	0	179.2	111.6	0	0	0	0	0	0	1	0	0	0	0	0	67.6	351	0	0	393.6	0	1
5	LB	1	1	5	4	1	4	181	151	0	0	0	0	192.6	179.2	0	0	0	0	0	0	0	1	0	0	0	0	13.4	532	0	0	586.2	0	1
5	LB	1	1	5	4	1	5	94	181	0	0	0	0	79	192.6	0	0	0	0	0	0	0	0	1	0	0	0	-113.6	626	0	0	665.2	0	1
5	LB	1	1	5	5	1	1	141		0		1		102.8		0		1		1	0	0	0	0	0	0	0		141	0	1	102.8	0	1
5	LB	1	1	5	5	1	2	173	141	0	0	0	1	111.6	102.8	0	0	0	1	0	1	0	0	0	0	0	0	8.8	314	0	1	214.4	0	1
5	LB	1	1	5	5	1	3	250	173	0	0	0	0	179.2	111.6	0	0	0	0	0	0	1	0	0	0	0	0	67.6	564	0	1	393.6	0	1
5	LB	1	1	5	5	1	4	250	250	0	0	0	0	192.6	179.2	0	0	0	0	0	0	0	1	0	0	0	0	13.4	814	0	1	586.2	0	1
5	LB	1	1	5	5	1	5	0	250	0	0	0	0	79	192.6	0	0	0	0	0	0	0	0	1	0	0	0	-113.6	814	0	1	665.2	0	1
6	LB	1	1	5	1	1	1	221		1		0		100.2		2		0		1	0	0	0	0	0	0	0		221	1	0	100.2	2	0
6	LB	1	1	5	1	1	2	207	221	1	1	0	0	169.2	100.2	5	2	0	0	0	1	0	0	0	0	0	0	69	428	2	0	269.4	7	0
6	LB	1	1	5	1	1	3	250	207	0	1	0	0	120	169.2	0	5	0	0	0	0	1	0	0	0	0	0	-49.2	678	2	0	389.4	7	0
6	LB	1	1	5	1	1	4	250	250	2	0	0	0	189.4	120	3	0	0	0	0	0	0	1	0	0	0	0	69.4	928	4	0	578.8	10	0
6	LB	1	1	5	1	1	5	250	250	0	2	0	0	102.8	189.4	0	3	0	0	0	0	0	0	1	0	0	0	-86.6	1178	4	0	681.6	10	0
6	LB	1	1	5	2	1	1	187		1		0		100.2		2		0		1	0	0	0	0	0	0	0		187	1	0	100.2	2	0
6	LB	1	1	5	2	1	2	101	187	1	1	0	0	169.2	100.2	5	2	0	0	0	1	0	0	0	0	0	0	69	288	2	0	269.4	7	0
6	LB	1	1	5	2	1	3	181	101	0	1	0	0	120	169.2	0	5	0	0	0	0	1	0	0	0	0	0	-49.2	469	2	0	389.4	7	0
6	LB	1	1	5	2	1	4	250	181	0	0	0	0	189.4	120	3	0	0	0	0	0	0	1	0	0	0	0	69.4	719	2	0	578.8	10	0
6	LB	1	1	5	2	1	5	250	250	0	0	0	0	102.8	189.4	0	3	0	0	0	0	0	0	1	0	0	0	-86.6	969	2	0	681.6	10	0
6	LB	1	1	5	3	1	1	93		0		0		100.2		2		0		1	0	0	0	0	0	0	0		93	0	0	100.2	2	0
6	LB	1	1	5	3	1	2	107	93	0	0	0	0	169.2	100.2	5	2	0	0	0	1	0	0	0	0	0	0	69	200	0	0	269.4	7	0
6	LB	1	1	5	3	1	3	0	107	0	0	0	0	120	169.2	0	5	0	0	0	0	1	0	0	0	0	0	-49.2	200	0	0	389.4	7	0
6	LB	1	1	5	3	1	4	79	0	0	0	0	0	189.4	120	3	0	0	0	0	0	0	1	0	0	0	0	69.4	279	0	0	578.8	10	0
6	LB	1	1	5	3	1	5	0	79	0	0	0	0	102.8	189.4	0	3	0	0	0	0	0	0	1	0	0	0	-86.6	279	0	0	681.6	10	0
6	LB	1	1	5	4	1	1	0		0		0		100.2		2		0		1	0	0	0	0	0	0	0		0	0	0	100.2	2	0
6	LB	1	1	5	4	1	2	181	0	1	0	0	0	169.2	100.2	5	2	0	0	0	1	0	0	0	0	0	0	69	181	1	0	269.4	7	0
6	LB	1	1	5	4	1	3	128	181	0	1	0	0	120	169.2	0	5	0	0	0	0	1	0	0	0	0	0	-49.2	309	1	0	389.4	7	0
6	LB	1	1	5	4	1	4	250	128	1	0	0	0	189.4	120	3	0	0	0	0	0	0	1	0	0	0	0	69.4	559	2	0	578.8	10	0
6	LB	1	1	5	4	1	5	14	250	0	1	0	0	102.8	189.4	0	3	0	0	0	0	0	0	1	0	0	0	-86.6	573	2	0	681.6	10	0
6	LB	1	1	5	5	1	1	0		0		0		100.2		2		0		1	0	0	0	0	0	0	0		0	0	0	100.2	2	0
6	LB	1	1	5	5	1	2	250	0	2	0	0	0	169.2	100.2	5	2	0	0	0	1	0	0	0	0	0	0	69	250	2	0	269.4	7	0
6	LB	1	1	5	5	1	3	41	250	0	2	0	0	120	169.2	0	5	0	0	0	0	1	0	0	0	0	0	-49.2	291	2	0	389.4	7	0
6	LB	1	1	5	5	1	4	118	41	0	0	0	0	189.4	120	3	0	0	0	0	0	0	1	0	0	0	0	69.4	409	2	0	578.8	10	0
6	LB	1	1	5	5	1	5	0	118	0	0	0	0	102.8	189.4	0	3	0	0	0	0	0	0	1	0	0	0	-86.6	409	2	0	681.6	10	0
7	LB	1	1	5	1	1	1	0		0		0		18.6		0		0		1	0	0	0	0	0	0	0		0	0	0	18.6	0	0
7	LB	1	1	5	1	1	2	27	0	0	0	0	0	69.8	18.6	0	0	0	0	0	1	0	0	0	0	0	0	51.2	27	0	0	88.4	0	0
7	LB	1	1	5	1	1	3	42	27	0	0	0	0	80.8	69.8	0	0	0	0	0	0	1	0	0	0	0	0	11	69	0	0	169.2	0	0
7	LB	1	1	5	1	1	4	101	42	0	0	0	0	128.6	80.8	1	0	0	0	0	0	0	1	0	0	0	0	47.8	170	0	0	297.8	1	0
7	LB	1	1	5	1	1	5	55	101	0	0	0	0	71.6	128.6	0	1	0	0	0	0	0	0	1	0	0	0	-57	225	0	0	369.4	1	0
7	LB	1	1	5	2	1	1	0		0		0		18.6		0		0		1	0	0	0	0	0	0	0		0	0	0	18.6	0	0
7	LB	1	1	5	2	1	2	0	0	0	0	0	0	69.8	18.6	0	0	0	0	0	1	0	0	0	0	0	0	51.2	0	0	0	88.4	0	0
7	LB	1	1	5	2	1	3	17	0	0	0	0	0	80.8	69.8	0	0	0	0	0	0	1	0	0	0	0	0	11	17	0	0	169.2	0	0
7	LB	1	1	5	2	1	4	24	17	1	0	0	0	128.6	80.8	1	0	0	0	0	0	0	1	0	0	0	0	47.8	41	1	0	297.8	1	0
7	LB	1	1	5	2	1	5	14	24	0	1	0	0	71.6	128.6	0	1	0	0	0	0	0	0	1	0	0	0	-57	55	1	0	369.4	1	0
7	LB	1	1	5	3	1	1	0		0		0		18.6		0		0		1	0	0	0	0	0	0	0		0	0	0	18.6	0	0
7	LB	1	1	5	3	1	2	79	0	0	0	0	0	69.8	18.6	0	0	0	0	0	1	0	0	0	0	0	0	51.2	79	0	0	88.4	0	0
7	LB	1	1	5	3	1	3	28	79	0	0	0	0	80.8	69.8	0	0	0	0	0	0	1	0	0	0	0	0	11	107	0	0	169.2	0	0
7	LB	1	1	5	3	1	4	250	28	0	0	0	0	128.6	80.8	1	0	0	0	0	0	0	1	0	0	0	0	47.8	357	0	0	297.8	1	0
7	LB	1	1	5	3	1	5	195	250	0	0	0	0	71.6	128.6	0	1	0	0	0	0	0	0	1	0	0	0	-57	552	0	0	369.4	1	0
7	LB	1	1	5	4	1	1	93		0		0		18.6		0		0		1	0	0	0	0	0	0	0		93	0	0	18.6	0	0
7	LB	1	1	5	4	1	2	36	93	0	0	0	0	69.8	18.6	0	0	0	0	0	1	0	0	0	0	0	0	51.2	129	0	0	88.4	0	0
7	LB	1	1	5	4	1	3	166	36	0	0	0	0	80.8	69.8	0	0	0	0	0	0	1	0	0	0	0	0	11	295	0	0	169.2	0	0
7	LB	1	1	5	4	1	4	181	166	0	0	0	0	128.6	80.8	1	0	0	0	0	0	0	1	0	0	0	0	47.8	476	0	0	297.8	1	0
7	LB	1	1	5	4	1	5	0	181	0	0	0	0	71.6	128.6	0	1	0	0	0	0	0	0	1	0	0	0	-57	476	0	0	369.4	1	0
7	LB	1	1	5	5	1	1	0		0		0		18.6		0		0		1	0	0	0	0	0	0	0		0	0	0	18.6	0	0
7	LB	1	1	5	5	1	2	207	0	0	0	0	0	69.8	18.6	0	0	0	0	0	1	0	0	0	0	0	0	51.2	207	0	0	88.4	0	0
7	LB	1	1	5	5	1	3	151	207	0	0	0	0	80.8	69.8	0	0	0	0	0	0	1	0	0	0	0	0	11	358	0	0	169.2	0	0
7	LB	1	1	5	5	1	4	87	151	0	0	0	0	128.6	80.8	1	0	0	0	0	0	0	1	0	0	0	0	47.8	445	0	0	297.8	1	0
7	LB	1	1	5	5	1	5	94	87	0	0	0	0	71.6	128.6	0	1	0	0	0	0	0	0	1	0	0	0	-57	539	0	0	369.4	1	0
8	LB	1	1	5	1	1	1	221		0		0		81.6		0		0		1	0	0	0	0	0	0	0		221	0	0	81.6	0	0
8	LB	1	1	5	1	1	2	184	221	0	0	0	0	94.2	81.6	0	0	0	0	0	1	0	0	0	0	0	0	12.6	405	0	0	175.8	0	0
8	LB	1	1	5	1	1	3	113	184	0	0	0	0	112.4	94.2	0	0	0	0	0	0	1	0	0	0	0	0	18.2	518	0	0	288.2	0	0
8	LB	1	1	5	1	1	4	250	113	0	0	0	0	94.4	112.4	0	0	0	0	0	0	0	1	0	0	0	0	-18	768	0	0	382.6	0	0
8	LB	1	1	5	1	1	5	138	250	0	0	0	0	77.6	94.4	0	0	0	0	0	0	0	0	1	0	0	0	-16.8	906	0	0	460.2	0	0
8	LB	1	1	5	2	1	1	0		0		0		81.6		0		0		1	0	0	0	0	0	0	0		0	0	0	81.6	0	0
8	LB	1	1	5	2	1	2	130	0	0	0	0	0	94.2	81.6	0	0	0	0	0	1	0	0	0	0	0	0	12.6	130	0	0	175.8	0	0
8	LB	1	1	5	2	1	3	181	130	0	0	0	0	112.4	94.2	0	0	0	0	0	0	1	0	0	0	0	0	18.2	311	0	0	288.2	0	0
8	LB	1	1	5	2	1	4	104	181	0	0	0	0	94.4	112.4	0	0	0	0	0	0	0	1	0	0	0	0	-18	415	0	0	382.6	0	0
8	LB	1	1	5	2	1	5	250	104	0	0	0	0	77.6	94.4	0	0	0	0	0	0	0	0	1	0	0	0	-16.8	665	0	0	460.2	0	0
8	LB	1	1	5	3	1	1	0		0		0		81.6		0		0		1	0	0	0	0	0	0	0		0	0	0	81.6	0	0
8	LB	1	1	5	3	1	2	0	0	0	0	0	0	94.2	81.6	0	0	0	0	0	1	0	0	0	0	0	0	12.6	0	0	0	175.8	0	0
8	LB	1	1	5	3	1	3	0	0	0	0	0	0	112.4	94.2	0	0	0	0	0	0	1	0	0	0	0	0	18.2	0	0	0	288.2	0	0
8	LB	1	1	5	3	1	4	0	0	0	0	0	0	94.4	112.4	0	0	0	0	0	0	0	1	0	0	0	0	-18	0	0	0	382.6	0	0
8	LB	1	1	5	3	1	5	0	0	0	0	0	0	77.6	94.4	0	0	0	0	0	0	0	0	1	0	0	0	-16.8	0	0	0	460.2	0	0
8	LB	1	1	5	4	1	1	0		0		0		81.6		0		0		1	0	0	0	0	0	0	0		0	0	0	81.6	0	0
8	LB	1	1	5	4	1	2	144	0	0	0	0	0	94.2	81.6	0	0	0	0	0	1	0	0	0	0	0	0	12.6	144	0	0	175.8	0	0
8	LB	1	1	5	4	1	3	250	144	0	0	0	0	112.4	94.2	0	0	0	0	0	0	1	0	0	0	0	0	18.2	394	0	0	288.2	0	0
8	LB	1	1	5	4	1	4	118	250	0	0	0	0	94.4	112.4	0	0	0	0	0	0	0	1	0	0	0	0	-18	512	0	0	382.6	0	0
8	LB	1	1	5	4	1	5	0	118	0	0	0	0	77.6	94.4	0	0	0	0	0	0	0	0	1	0	0	0	-16.8	512	0	0	460.2	0	0
8	LB	1	1	5	5	1	1	187		0		0		81.6		0		0		1	0	0	0	0	0	0	0		187	0	0	81.6	0	0
8	LB	1	1	5	5	1	2	13	187	0	0	0	0	94.2	81.6	0	0	0	0	0	1	0	0	0	0	0	0	12.6	200	0	0	175.8	0	0
8	LB	1	1	5	5	1	3	18	13	0	0	0	0	112.4	94.2	0	0	0	0	0	0	1	0	0	0	0	0	18.2	218	0	0	288.2	0	0
8	LB	1	1	5	5	1	4	0	18	0	0	0	0	94.4	112.4	0	0	0	0	0	0	0	1	0	0	0	0	-18	218	0	0	382.6	0	0
8	LB	1	1	5	5	1	5	0	0	0	0	0	0	77.6	94.4	0	0	0	0	0	0	0	0	1	0	0	0	-16.8	218	0	0	460.2	0	0
9	LB	1	1	5	1	1	1	187		0		0		88.6		0		0		1	0	0	0	0	0	0	0		187	0	0	88.6	0	0
9	LB	1	1	5	1	1	2	36	187	0	0	0	0	109.8	88.6	0	0	0	0	0	1	0	0	0	0	0	0	21.2	223	0	0	198.4	0	0
9	LB	1	1	5	1	1	3	17	36	0	0	0	0	104.2	109.8	1	0	0	0	0	0	1	0	0	0	0	0	-5.6	240	0	0	302.6	1	0
9	LB	1	1	5	1	1	4	87	17	0	0	0	0	127.6	104.2	0	1	0	0	0	0	0	1	0	0	0	0	23.4	327	0	0	430.2	1	0
9	LB	1	1	5	1	1	5	0	87	0	0	0	0	60.6	127.6	0	0	0	0	0	0	0	0	1	0	0	0	-67	327	0	0	490.8	1	0
9	LB	1	1	5	2	1	1	0		0		0		88.6		0		0		1	0	0	0	0	0	0	0		0	0	0	88.6	0	0
9	LB	1	1	5	2	1	2	107	0	0	0	0	0	109.8	88.6	0	0	0	0	0	1	0	0	0	0	0	0	21.2	107	0	0	198.4	0	0
9	LB	1	1	5	2	1	3	114	107	0	0	0	0	104.2	109.8	1	0	0	0	0	0	1	0	0	0	0	0	-5.6	221	0	0	302.6	1	0
9	LB	1	1	5	2	1	4	24	114	0	0	0	0	127.6	104.2	0	1	0	0	0	0	0	1	0	0	0	0	23.4	245	0	0	430.2	1	0
9	LB	1	1	5	2	1	5	14	24	0	0	0	0	60.6	127.6	0	0	0	0	0	0	0	0	1	0	0	0	-67	259	0	0	490.8	1	0
9	LB	1	1	5	3	1	1	216		0		0		88.6		0		0		1	0	0	0	0	0	0	0		216	0	0	88.6	0	0
9	LB	1	1	5	3	1	2	195	216	0	0	0	0	109.8	88.6	0	0	0	0	0	1	0	0	0	0	0	0	21.2	411	0	0	198.4	0	0
9	LB	1	1	5	3	1	3	250	195	1	0	0	0	104.2	109.8	1	0	0	0	0	0	1	0	0	0	0	0	-5.6	661	1	0	302.6	1	0
9	LB	1	1	5	3	1	4	250	250	0	1	0	0	127.6	104.2	0	1	0	0	0	0	0	1	0	0	0	0	23.4	911	1	0	430.2	1	0
9	LB	1	1	5	3	1	5	151	250	0	0	0	0	60.6	127.6	0	0	0	0	0	0	0	0	1	0	0	0	-67	1062	1	0	490.8	1	0
9	LB	1	1	5	4	1	1	16		0		0		88.6		0		0		1	0	0	0	0	0	0	0		16	0	0	88.6	0	0
9	LB	1	1	5	4	1	2	107	16	0	0	0	0	109.8	88.6	0	0	0	0	0	1	0	0	0	0	0	0	21.2	123	0	0	198.4	0	0
9	LB	1	1	5	4	1	3	126	107	0	0	0	0	104.2	109.8	1	0	0	0	0	0	1	0	0	0	0	0	-5.6	249	0	0	302.6	1	0
9	LB	1	1	5	4	1	4	173	126	0	0	0	0	127.6	104.2	0	1	0	0	0	0	0	1	0	0	0	0	23.4	422	0	0	430.2	1	0
9	LB	1	1	5	4	1	5	138	173	0	0	0	0	60.6	127.6	0	0	0	0	0	0	0	0	1	0	0	0	-67	560	0	0	490.8	1	0
9	LB	1	1	5	5	1	1	24		0		0		88.6		0		0		1	0	0	0	0	0	0	0		24	0	0	88.6	0	0
9	LB	1	1	5	5	1	2	104	24	0	0	0	0	109.8	88.6	0	0	0	0	0	1	0	0	0	0	0	0	21.2	128	0	0	198.4	0	0
9	LB	1	1	5	5	1	3	14	104	0	0	0	0	104.2	109.8	1	0	0	0	0	0	1	0	0	0	0	0	-5.6	142	0	0	302.6	1	0
9	LB	1	1	5	5	1	4	104	14	0	0	0	0	127.6	104.2	0	1	0	0	0	0	0	1	0	0	0	0	23.4	246	0	0	430.2	1	0
9	LB	1	1	5	5	1	5	0	104	0	0	0	0	60.6	127.6	0	0	0	0	0	0	0	0	1	0	0	0	-67	246	0	0	490.8	1	0
10	LB	1	1	5	1	1	1	0		0		0		74.4		0		0		1	0	0	0	0	0	0	0		0	0	0	74.4	0	0
10	LB	1	1	5	1	1	2	121	0	0	0	0	0	118	74.4	0	0	0	0	0	1	0	0	0	0	0	0	43.6	121	0	0	192.4	0	0
10	LB	1	1	5	1	1	3	180	121	0	0	0	0	164	118	0	0	0	0	0	0	1	0	0	0	0	0	46	301	0	0	356.4	0	0
10	LB	1	1	5	1	1	4	195	180	0	0	0	0	191.4	164	1	0	0	0	0	0	0	1	0	0	0	0	27.4	496	0	0	547.8	1	0
10	LB	1	1	5	1	1	5	137	195	0	0	0	0	148.6	191.4	0	1	0	0	0	0	0	0	1	0	0	0	-42.8	633	0	0	696.4	1	0
10	LB	1	1	5	2	1	1	0		0		0		74.4		0		0		1	0	0	0	0	0	0	0		0	0	0	74.4	0	0
10	LB	1	1	5	2	1	2	115	0	0	0	0	0	118	74.4	0	0	0	0	0	1	0	0	0	0	0	0	43.6	115	0	0	192.4	0	0
10	LB	1	1	5	2	1	3	235	115	0	0	0	0	164	118	0	0	0	0	0	0	1	0	0	0	0	0	46	350	0	0	356.4	0	0
10	LB	1	1	5	2	1	4	250	235	0	0	0	0	191.4	164	1	0	0	0	0	0	0	1	0	0	0	0	27.4	600	0	0	547.8	1	0
10	LB	1	1	5	2	1	5	207	250	0	0	0	0	148.6	191.4	0	1	0	0	0	0	0	0	1	0	0	0	-42.8	807	0	0	696.4	1	0
10	LB	1	1	5	3	1	1	250		0		0		74.4		0		0		1	0	0	0	0	0	0	0		250	0	0	74.4	0	0
10	LB	1	1	5	3	1	2	173	250	0	0	0	0	118	74.4	0	0	0	0	0	1	0	0	0	0	0	0	43.6	423	0	0	192.4	0	0
10	LB	1	1	5	3	1	3	250	173	0	0	0	0	164	118	0	0	0	0	0	0	1	0	0	0	0	0	46	673	0	0	356.4	0	0
10	LB	1	1	5	3	1	4	250	250	0	0	0	0	191.4	164	1	0	0	0	0	0	0	1	0	0	0	0	27.4	923	0	0	547.8	1	0
10	LB	1	1	5	3	1	5	193	250	0	0	0	0	148.6	191.4	0	1	0	0	0	0	0	0	1	0	0	0	-42.8	1116	0	0	696.4	1	0
10	LB	1	1	5	4	1	1	122		0		0		74.4		0		0		1	0	0	0	0	0	0	0		122	0	0	74.4	0	0
10	LB	1	1	5	4	1	2	181	122	0	0	0	0	118	74.4	0	0	0	0	0	1	0	0	0	0	0	0	43.6	303	0	0	192.4	0	0
10	LB	1	1	5	4	1	3	112	181	0	0	0	0	164	118	0	0	0	0	0	0	1	0	0	0	0	0	46	415	0	0	356.4	0	0
10	LB	1	1	5	4	1	4	156	112	0	0	0	0	191.4	164	1	0	0	0	0	0	0	1	0	0	0	0	27.4	571	0	0	547.8	1	0
10	LB	1	1	5	4	1	5	192	156	0	0	0	0	148.6	191.4	0	1	0	0	0	0	0	0	1	0	0	0	-42.8	763	0	0	696.4	1	0
10	LB	1	1	5	5	1	1	0		0		0		74.4		0		0		1	0	0	0	0	0	0	0		0	0	0	74.4	0	0
10	LB	1	1	5	5	1	2	0	0	0	0	0	0	118	74.4	0	0	0	0	0	1	0	0	0	0	0	0	43.6	0	0	0	192.4	0	0
10	LB	1	1	5	5	1	3	43	0	0	0	0	0	164	118	0	0	0	0	0	0	1	0	0	0	0	0	46	43	0	0	356.4	0	0
10	LB	1	1	5	5	1	4	106	43	1	0	0	0	191.4	164	1	0	0	0	0	0	0	1	0	0	0	0	27.4	149	1	0	547.8	1	0
10	LB	1	1	5	5	1	5	14	106	0	1	0	0	148.6	191.4	0	1	0	0	0	0	0	0	1	0	0	0	-42.8	163	1	0	696.4	1	0
11	LB	1	1	5	1	1	1	0		0		0		99.2		0		0		1	0	0	0	0	0	0	0		0	0	0	99.2	0	0
11	LB	1	1	5	1	1	2	44	0	0	0	0	0	167	99.2	2	0	0	0	0	1	0	0	0	0	0	0	67.8	44	0	0	266.2	2	0
11	LB	1	1	5	1	1	3	250	44	0	0	0	0	177.6	167	0	2	0	0	0	0	1	0	0	0	0	0	10.6	294	0	0	443.8	2	0
11	LB	1	1	5	1	1	4	104	250	0	0	0	0	161.8	177.6	1	0	2	0	0	0	0	1	0	0	0	0	-15.8	398	0	0	605.6	3	2
11	LB	1	1	5	1	1	5	0	104	0	0	0	0	96.4	161.8	1	1	0	2	0	0	0	0	1	0	0	0	-65.4	398	0	0	702	4	2
11	LB	1	1	5	2	1	1	216		0		0		99.2		0		0		1	0	0	0	0	0	0	0		216	0	0	99.2	0	0
11	LB	1	1	5	2	1	2	250	216	2	0	0	0	167	99.2	2	0	0	0	0	1	0	0	0	0	0	0	67.8	466	2	0	266.2	2	0
11	LB	1	1	5	2	1	3	250	250	0	2	0	0	177.6	167	0	2	0	0	0	0	1	0	0	0	0	0	10.6	716	2	0	443.8	2	0
11	LB	1	1	5	2	1	4	101	250	1	0	0	0	161.8	177.6	1	0	2	0	0	0	0	1	0	0	0	0	-15.8	817	3	0	605.6	3	2
11	LB	1	1	5	2	1	5	94	101	1	1	0	0	96.4	161.8	1	1	0	2	0	0	0	0	1	0	0	0	-65.4	911	4	0	702	4	2
11	LB	1	1	5	3	1	1	0		0		0		99.2		0		0		1	0	0	0	0	0	0	0		0	0	0	99.2	0	0
11	LB	1	1	5	3	1	2	181	0	0	0	0	0	167	99.2	2	0	0	0	0	1	0	0	0	0	0	0	67.8	181	0	0	266.2	2	0
11	LB	1	1	5	3	1	3	151	181	0	0	0	0	177.6	167	0	2	0	0	0	0	1	0	0	0	0	0	10.6	332	0	0	443.8	2	0
11	LB	1	1	5	3	1	4	250	151	0	0	0	0	161.8	177.6	1	0	2	0	0	0	0	1	0	0	0	0	-15.8	582	0	0	605.6	3	2
11	LB	1	1	5	3	1	5	195	250	0	0	0	0	96.4	161.8	1	1	0	2	0	0	0	0	1	0	0	0	-65.4	777	0	0	702	4	2
11	LB	1	1	5	4	1	1	187		0		0		99.2		0		0		1	0	0	0	0	0	0	0		187	0	0	99.2	0	0
11	LB	1	1	5	4	1	2	187	187	0	0	0	0	167	99.2	2	0	0	0	0	1	0	0	0	0	0	0	67.8	374	0	0	266.2	2	0
11	LB	1	1	5	4	1	3	195	187	0	0	0	0	177.6	167	0	2	0	0	0	0	1	0	0	0	0	0	10.6	569	0	0	443.8	2	0
11	LB	1	1	5	4	1	4	250	195	0	0	2	0	161.8	177.6	1	0	2	0	0	0	0	1	0	0	0	0	-15.8	819	0	2	605.6	3	2
11	LB	1	1	5	4	1	5	193	250	0	0	0	2	96.4	161.8	1	1	0	2	0	0	0	0	1	0	0	0	-65.4	1012	0	2	702	4	2
11	LB	1	1	5	5	1	1	93		0		0		99.2		0		0		1	0	0	0	0	0	0	0		93	0	0	99.2	0	0
11	LB	1	1	5	5	1	2	173	93	0	0	0	0	167	99.2	2	0	0	0	0	1	0	0	0	0	0	0	67.8	266	0	0	266.2	2	0
11	LB	1	1	5	5	1	3	42	173	0	0	0	0	177.6	167	0	2	0	0	0	0	1	0	0	0	0	0	10.6	308	0	0	443.8	2	0
11	LB	1	1	5	5	1	4	104	42	0	0	0	0	161.8	177.6	1	0	2	0	0	0	0	1	0	0	0	0	-15.8	412	0	0	605.6	3	2
11	LB	1	1	5	5	1	5	0	104	0	0	0	0	96.4	161.8	1	1	0	2	0	0	0	0	1	0	0	0	-65.4	412	0	0	702	4	2
12	LB	1	1	5	1	1	1	156		0		0		115		0		0		1	0	0	0	0	0	0	0		156	0	0	115	0	0
12	LB	1	1	5	1	1	2	195	156	3	0	0	0	108.6	115	3	0	0	0	0	1	0	0	0	0	0	0	-6.4	351	3	0	223.6	3	0
12	LB	1	1	5	1	1	3	151	195	0	3	0	0	132.8	108.6	3	3	0	0	0	0	1	0	0	0	0	0	24.2	502	3	0	356.4	6	0
12	LB	1	1	5	1	1	4	250	151	0	0	0	0	160.6	132.8	0	3	0	0	0	0	0	1	0	0	0	0	27.8	752	3	0	517	6	0
12	LB	1	1	5	1	1	5	0	250	0	0	0	0	63.8	160.6	0	0	0	0	0	0	0	0	1	0	0	0	-96.8	752	3	0	580.8	6	0
12	LB	1	1	5	2	1	1	110		0		0		115		0		0		1	0	0	0	0	0	0	0		110	0	0	115	0	0
12	LB	1	1	5	2	1	2	107	110	0	0	0	0	108.6	115	3	0	0	0	0	1	0	0	0	0	0	0	-6.4	217	0	0	223.6	3	0
12	LB	1	1	5	2	1	3	97	107	0	0	0	0	132.8	108.6	3	3	0	0	0	0	1	0	0	0	0	0	24.2	314	0	0	356.4	6	0
12	LB	1	1	5	2	1	4	181	97	0	0	0	0	160.6	132.8	0	3	0	0	0	0	0	1	0	0	0	0	27.8	495	0	0	517	6	0
12	LB	1	1	5	2	1	5	0	181	0	0	0	0	63.8	160.6	0	0	0	0	0	0	0	0	1	0	0	0	-96.8	495	0	0	580.8	6	0
12	LB	1	1	5	3	1	1	0		0		0		115		0		0		1	0	0	0	0	0	0	0		0	0	0	115	0	0
12	LB	1	1	5	3	1	2	44	0	0	0	0	0	108.6	115	3	0	0	0	0	1	0	0	0	0	0	0	-6.4	44	0	0	223.6	3	0
12	LB	1	1	5	3	1	3	166	44	0	0	0	0	132.8	108.6	3	3	0	0	0	0	1	0	0	0	0	0	24.2	210	0	0	356.4	6	0
12	LB	1	1	5	3	1	4	181	166	0	0	0	0	160.6	132.8	0	3	0	0	0	0	0	1	0	0	0	0	27.8	391	0	0	517	6	0
12	LB	1	1	5	3	1	5	181	181	0	0	0	0	63.8	160.6	0	0	0	0	0	0	0	0	1	0	0	0	-96.8	572	0	0	580.8	6	0
12	LB	1	1	5	4	1	1	216		0		0		115		0		0		1	0	0	0	0	0	0	0		216	0	0	115	0	0
12	LB	1	1	5	4	1	2	13	216	0	0	0	0	108.6	115	3	0	0	0	0	1	0	0	0	0	0	0	-6.4	229	0	0	223.6	3	0
12	LB	1	1	5	4	1	3	250	13	0	0	0	0	132.8	108.6	3	3	0	0	0	0	1	0	0	0	0	0	24.2	479	0	0	356.4	6	0
12	LB	1	1	5	4	1	4	104	250	0	0	0	0	160.6	132.8	0	3	0	0	0	0	0	1	0	0	0	0	27.8	583	0	0	517	6	0
12	LB	1	1	5	4	1	5	0	104	0	0	0	0	63.8	160.6	0	0	0	0	0	0	0	0	1	0	0	0	-96.8	583	0	0	580.8	6	0
12	LB	1	1	5	5	1	1	93		0		0		115		0		0		1	0	0	0	0	0	0	0		93	0	0	115	0	0
12	LB	1	1	5	5	1	2	184	93	0	0	0	0	108.6	115	3	0	0	0	0	1	0	0	0	0	0	0	-6.4	277	0	0	223.6	3	0
12	LB	1	1	5	5	1	3	0	184	3	0	0	0	132.8	108.6	3	3	0	0	0	0	1	0	0	0	0	0	24.2	277	3	0	356.4	6	0
12	LB	1	1	5	5	1	4	87	0	0	3	0	0	160.6	132.8	0	3	0	0	0	0	0	1	0	0	0	0	27.8	364	3	0	517	6	0
12	LB	1	1	5	5	1	5	138	87	0	0	0	0	63.8	160.6	0	0	0	0	0	0	0	0	1	0	0	0	-96.8	502	3	0	580.8	6	0
13	LB	1	1	5	1	1	1	141		0		0		142.8		2		0		1	0	0	0	0	0	0	0		141	0	0	142.8	2	0
13	LB	1	1	5	1	1	2	184	141	0	0	0	0	167.2	142.8	0	2	0	0	0	1	0	0	0	0	0	0	24.4	325	0	0	310	2	0
13	LB	1	1	5	1	1	3	250	184	0	0	0	0	186.2	167.2	0	0	0	0	0	0	1	0	0	0	0	0	19	575	0	0	496.2	2	0
13	LB	1	1	5	1	1	4	195	250	0	0	0	0	178	186.2	0	0	0	0	0	0	0	1	0	0	0	0	-8.2	770	0	0	674.2	2	0
13	LB	1	1	5	1	1	5	193	195	0	0	0	0	137.8	178	0	0	0	0	0	0	0	0	1	0	0	0	-40.2	963	0	0	812	2	0
13	LB	1	1	5	2	1	1	0		0		0		142.8		2		0		1	0	0	0	0	0	0	0		0	0	0	142.8	2	0
13	LB	1	1	5	2	1	2	0	0	0	0	0	0	167.2	142.8	0	2	0	0	0	1	0	0	0	0	0	0	24.4	0	0	0	310	2	0
13	LB	1	1	5	2	1	3	0	0	0	0	0	0	186.2	167.2	0	0	0	0	0	0	1	0	0	0	0	0	19	0	0	0	496.2	2	0
13	LB	1	1	5	2	1	4	0	0	0	0	0	0	178	186.2	0	0	0	0	0	0	0	1	0	0	0	0	-8.2	0	0	0	674.2	2	0
13	LB	1	1	5	2	1	5	94	0	0	0	0	0	137.8	178	0	0	0	0	0	0	0	0	1	0	0	0	-40.2	94	0	0	812	2	0
13	LB	1	1	5	3	1	1	141		0		0		142.8		2		0		1	0	0	0	0	0	0	0		141	0	0	142.8	2	0
13	LB	1	1	5	3	1	2	250	141	0	0	0	0	167.2	142.8	0	2	0	0	0	1	0	0	0	0	0	0	24.4	391	0	0	310	2	0
13	LB	1	1	5	3	1	3	250	250	0	0	0	0	186.2	167.2	0	0	0	0	0	0	1	0	0	0	0	0	19	641	0	0	496.2	2	0
13	LB	1	1	5	3	1	4	195	250	0	0	0	0	178	186.2	0	0	0	0	0	0	0	1	0	0	0	0	-8.2	836	0	0	674.2	2	0
13	LB	1	1	5	3	1	5	94	195	0	0	0	0	137.8	178	0	0	0	0	0	0	0	0	1	0	0	0	-40.2	930	0	0	812	2	0
13	LB	1	1	5	4	1	1	216		2		0		142.8		2		0		1	0	0	0	0	0	0	0		216	2	0	142.8	2	0
13	LB	1	1	5	4	1	2	250	216	0	2	0	0	167.2	142.8	0	2	0	0	0	1	0	0	0	0	0	0	24.4	466	2	0	310	2	0
13	LB	1	1	5	4	1	3	181	250	0	0	0	0	186.2	167.2	0	0	0	0	0	0	1	0	0	0	0	0	19	647	2	0	496.2	2	0
13	LB	1	1	5	4	1	4	250	181	0	0	0	0	178	186.2	0	0	0	0	0	0	0	1	0	0	0	0	-8.2	897	2	0	674.2	2	0
13	LB	1	1	5	4	1	5	195	250	0	0	0	0	137.8	178	0	0	0	0	0	0	0	0	1	0	0	0	-40.2	1092	2	0	812	2	0
13	LB	1	1	5	5	1	1	216		0		0		142.8		2		0		1	0	0	0	0	0	0	0		216	0	0	142.8	2	0
13	LB	1	1	5	5	1	2	152	216	0	0	0	0	167.2	142.8	0	2	0	0	0	1	0	0	0	0	0	0	24.4	368	0	0	310	2	0
13	LB	1	1	5	5	1	3	250	152	0	0	0	0	186.2	167.2	0	0	0	0	0	0	1	0	0	0	0	0	19	618	0	0	496.2	2	0
13	LB	1	1	5	5	1	4	250	250	0	0	0	0	178	186.2	0	0	0	0	0	0	0	1	0	0	0	0	-8.2	868	0	0	674.2	2	0
13	LB	1	1	5	5	1	5	113	250	0	0	0	0	137.8	178	0	0	0	0	0	0	0	0	1	0	0	0	-40.2	981	0	0	812	2	0
14	LB	1	1	5	1	1	1	216		0		0		68.8		0		0		1	0	0	0	0	0	0	0		216	0	0	68.8	0	0
14	LB	1	1	5	1	1	2	27	216	0	0	0	0	36	68.8	0	0	0	0	0	1	0	0	0	0	0	0	-32.8	243	0	0	104.8	0	0
14	LB	1	1	5	1	1	3	191	27	0	0	0	0	61	36	0	0	0	0	0	0	1	0	0	0	0	0	25	434	0	0	165.8	0	0
14	LB	1	1	5	1	1	4	156	191	0	0	0	0	83.2	61	2	0	0	0	0	0	0	1	0	0	0	0	22.2	590	0	0	249	2	0
14	LB	1	1	5	1	1	5	0	156	0	0	0	0	50	83.2	1	2	0	0	0	0	0	0	1	0	0	0	-33.2	590	0	0	299	3	0
14	LB	1	1	5	2	1	1	110		0		0		68.8		0		0		1	0	0	0	0	0	0	0		110	0	0	68.8	0	0
14	LB	1	1	5	2	1	2	0	110	0	0	0	0	36	68.8	0	0	0	0	0	1	0	0	0	0	0	0	-32.8	110	0	0	104.8	0	0
14	LB	1	1	5	2	1	3	0	0	0	0	0	0	61	36	0	0	0	0	0	0	1	0	0	0	0	0	25	110	0	0	165.8	0	0
14	LB	1	1	5	2	1	4	0	0	0	0	0	0	83.2	61	2	0	0	0	0	0	0	1	0	0	0	0	22.2	110	0	0	249	2	0
14	LB	1	1	5	2	1	5	0	0	0	0	0	0	50	83.2	1	2	0	0	0	0	0	0	1	0	0	0	-33.2	110	0	0	299	3	0
14	LB	1	1	5	3	1	1	0		0		0		68.8		0		0		1	0	0	0	0	0	0	0		0	0	0	68.8	0	0
14	LB	1	1	5	3	1	2	107	0	0	0	0	0	36	68.8	0	0	0	0	0	1	0	0	0	0	0	0	-32.8	107	0	0	104.8	0	0
14	LB	1	1	5	3	1	3	114	107	0	0	0	0	61	36	0	0	0	0	0	0	1	0	0	0	0	0	25	221	0	0	165.8	0	0
14	LB	1	1	5	3	1	4	173	114	1	0	0	0	83.2	61	2	0	0	0	0	0	0	1	0	0	0	0	22.2	394	1	0	249	2	0
14	LB	1	1	5	3	1	5	0	173	0	1	0	0	50	83.2	1	2	0	0	0	0	0	0	1	0	0	0	-33.2	394	1	0	299	3	0
14	LB	1	1	5	4	1	1	0		0		0		68.8		0		0		1	0	0	0	0	0	0	0		0	0	0	68.8	0	0
14	LB	1	1	5	4	1	2	36	0	0	0	0	0	36	68.8	0	0	0	0	0	1	0	0	0	0	0	0	-32.8	36	0	0	104.8	0	0
14	LB	1	1	5	4	1	3	0	36	0	0	0	0	61	36	0	0	0	0	0	0	1	0	0	0	0	0	25	36	0	0	165.8	0	0
14	LB	1	1	5	4	1	4	87	0	1	0	0	0	83.2	61	2	0	0	0	0	0	0	1	0	0	0	0	22.2	123	1	0	249	2	0
14	LB	1	1	5	4	1	5	236	87	1	1	0	0	50	83.2	1	2	0	0	0	0	0	0	1	0	0	0	-33.2	359	2	0	299	3	0
14	LB	1	1	5	5	1	1	18		0		0		68.8		0		0		1	0	0	0	0	0	0	0		18	0	0	68.8	0	0
14	LB	1	1	5	5	1	2	10	18	0	0	0	0	36	68.8	0	0	0	0	0	1	0	0	0	0	0	0	-32.8	28	0	0	104.8	0	0
14	LB	1	1	5	5	1	3	0	10	0	0	0	0	61	36	0	0	0	0	0	0	1	0	0	0	0	0	25	28	0	0	165.8	0	0
14	LB	1	1	5	5	1	4	0	0	0	0	0	0	83.2	61	2	0	0	0	0	0	0	1	0	0	0	0	22.2	28	0	0	249	2	0
14	LB	1	1	5	5	1	5	14	0	0	0	0	0	50	83.2	1	2	0	0	0	0	0	0	1	0	0	0	-33.2	42	0	0	299	3	0
15	LB	1	1	5	1	1	1	0		0		0		59.2		0		0		1	0	0	0	0	0	0	0		0	0	0	59.2	0	0
15	LB	1	1	5	1	1	2	0	0	0	0	0	0	71.4	59.2	0	0	0	0	0	1	0	0	0	0	0	0	12.2	0	0	0	130.6	0	0
15	LB	1	1	5	1	1	3	97	0	0	0	0	0	84.2	71.4	0	0	0	0	0	0	1	0	0	0	0	0	12.8	97	0	0	214.8	0	0
15	LB	1	1	5	1	1	4	0	97	0	0	0	0	93	84.2	0	0	0	0	0	0	0	1	0	0	0	0	8.8	97	0	0	307.8	0	0
15	LB	1	1	5	1	1	5	0	0	0	0	0	0	76.6	93	0	0	0	0	0	0	0	0	1	0	0	0	-16.4	97	0	0	384.4	0	0
15	LB	1	1	5	2	1	1	93		0		0		59.2		0		0		1	0	0	0	0	0	0	0		93	0	0	59.2	0	0
15	LB	1	1	5	2	1	2	0	93	0	0	0	0	71.4	59.2	0	0	0	0	0	1	0	0	0	0	0	0	12.2	93	0	0	130.6	0	0
15	LB	1	1	5	2	1	3	17	0	0	0	0	0	84.2	71.4	0	0	0	0	0	0	1	0	0	0	0	0	12.8	110	0	0	214.8	0	0
15	LB	1	1	5	2	1	4	87	17	0	0	0	0	93	84.2	0	0	0	0	0	0	0	1	0	0	0	0	8.8	197	0	0	307.8	0	0
15	LB	1	1	5	2	1	5	94	87	0	0	0	0	76.6	93	0	0	0	0	0	0	0	0	1	0	0	0	-16.4	291	0	0	384.4	0	0
15	LB	1	1	5	3	1	1	187		0		0		59.2		0		0		1	0	0	0	0	0	0	0		187	0	0	59.2	0	0
15	LB	1	1	5	3	1	2	250	187	0	0	0	0	71.4	59.2	0	0	0	0	0	1	0	0	0	0	0	0	12.2	437	0	0	130.6	0	0
15	LB	1	1	5	3	1	3	250	250	0	0	0	0	84.2	71.4	0	0	0	0	0	0	1	0	0	0	0	0	12.8	687	0	0	214.8	0	0
15	LB	1	1	5	3	1	4	250	250	0	0	0	0	93	84.2	0	0	0	0	0	0	0	1	0	0	0	0	8.8	937	0	0	307.8	0	0
15	LB	1	1	5	3	1	5	195	250	0	0	0	0	76.6	93	0	0	0	0	0	0	0	0	1	0	0	0	-16.4	1132	0	0	384.4	0	0
15	LB	1	1	5	4	1	1	0		0		0		59.2		0		0		1	0	0	0	0	0	0	0		0	0	0	59.2	0	0
15	LB	1	1	5	4	1	2	0	0	0	0	0	0	71.4	59.2	0	0	0	0	0	1	0	0	0	0	0	0	12.2	0	0	0	130.6	0	0
15	LB	1	1	5	4	1	3	0	0	0	0	0	0	84.2	71.4	0	0	0	0	0	0	1	0	0	0	0	0	12.8	0	0	0	214.8	0	0
15	LB	1	1	5	4	1	4	10	0	0	0	0	0	93	84.2	0	0	0	0	0	0	0	1	0	0	0	0	8.8	10	0	0	307.8	0	0
15	LB	1	1	5	4	1	5	0	10	0	0	0	0	76.6	93	0	0	0	0	0	0	0	0	1	0	0	0	-16.4	10	0	0	384.4	0	0
15	LB	1	1	5	5	1	1	16		0		0		59.2		0		0		1	0	0	0	0	0	0	0		16	0	0	59.2	0	0
15	LB	1	1	5	5	1	2	107	16	0	0	0	0	71.4	59.2	0	0	0	0	0	1	0	0	0	0	0	0	12.2	123	0	0	130.6	0	0
15	LB	1	1	5	5	1	3	57	107	0	0	0	0	84.2	71.4	0	0	0	0	0	0	1	0	0	0	0	0	12.8	180	0	0	214.8	0	0
15	LB	1	1	5	5	1	4	118	57	0	0	0	0	93	84.2	0	0	0	0	0	0	0	1	0	0	0	0	8.8	298	0	0	307.8	0	0
15	LB	1	1	5	5	1	5	94	118	0	0	0	0	76.6	93	0	0	0	0	0	0	0	0	1	0	0	0	-16.4	392	0	0	384.4	0	0
16	LB	1	1	5	1	1	1	0		0		0		105		10		0		1	0	0	0	0	0	0	0		0	0	0	105	10	0
16	LB	1	1	5	1	1	2	250	0	0	0	0	0	125.4	105	5	10	0	0	0	1	0	0	0	0	0	0	20.4	250	0	0	230.4	15	0
16	LB	1	1	5	1	1	3	250	250	2	0	0	0	133.2	125.4	6	5	0	0	0	0	1	0	0	0	0	0	7.8	500	2	0	363.6	21	0
16	LB	1	1	5	1	1	4	120	250	0	2	0	0	101.2	133.2	0	6	0	0	0	0	0	1	0	0	0	0	-32	620	2	0	464.8	21	0
16	LB	1	1	5	1	1	5	236	120	0	0	0	0	111	101.2	0	0	0	0	0	0	0	0	1	0	0	0	9.8	856	2	0	575.8	21	0
16	LB	1	1	5	2	1	1	216		4		0		105		10		0		1	0	0	0	0	0	0	0		216	4	0	105	10	0
16	LB	1	1	5	2	1	2	87	216	3	4	0	0	125.4	105	5	10	0	0	0	1	0	0	0	0	0	0	20.4	303	7	0	230.4	15	0
16	LB	1	1	5	2	1	3	113	87	2	3	0	0	133.2	125.4	6	5	0	0	0	0	1	0	0	0	0	0	7.8	416	9	0	363.6	21	0
16	LB	1	1	5	2	1	4	87	113	0	2	0	0	101.2	133.2	0	6	0	0	0	0	0	1	0	0	0	0	-32	503	9	0	464.8	21	0
16	LB	1	1	5	2	1	5	138	87	0	0	0	0	111	101.2	0	0	0	0	0	0	0	0	1	0	0	0	9.8	641	9	0	575.8	21	0
16	LB	1	1	5	3	1	1	122		6		0		105		10		0		1	0	0	0	0	0	0	0		122	6	0	105	10	0
16	LB	1	1	5	3	1	2	152	122	2	6	0	0	125.4	105	5	10	0	0	0	1	0	0	0	0	0	0	20.4	274	8	0	230.4	15	0
16	LB	1	1	5	3	1	3	137	152	2	2	0	0	133.2	125.4	6	5	0	0	0	0	1	0	0	0	0	0	7.8	411	10	0	363.6	21	0
16	LB	1	1	5	3	1	4	104	137	0	2	0	0	101.2	133.2	0	6	0	0	0	0	0	1	0	0	0	0	-32	515	10	0	464.8	21	0
16	LB	1	1	5	3	1	5	43	104	0	0	0	0	111	101.2	0	0	0	0	0	0	0	0	1	0	0	0	9.8	558	10	0	575.8	21	0
16	LB	1	1	5	4	1	1	0		0		0		105		10		0		1	0	0	0	0	0	0	0		0	0	0	105	10	0
16	LB	1	1	5	4	1	2	0	0	0	0	0	0	125.4	105	5	10	0	0	0	1	0	0	0	0	0	0	20.4	0	0	0	230.4	15	0
16	LB	1	1	5	4	1	3	0	0	0	0	0	0	133.2	125.4	6	5	0	0	0	0	1	0	0	0	0	0	7.8	0	0	0	363.6	21	0
16	LB	1	1	5	4	1	4	0	0	0	0	0	0	101.2	133.2	0	6	0	0	0	0	0	1	0	0	0	0	-32	0	0	0	464.8	21	0
16	LB	1	1	5	4	1	5	0	0	0	0	0	0	111	101.2	0	0	0	0	0	0	0	0	1	0	0	0	9.8	0	0	0	575.8	21	0
16	LB	1	1	5	5	1	1	187		0		0		105		10		0		1	0	0	0	0	0	0	0		187	0	0	105	10	0
16	LB	1	1	5	5	1	2	138	187	0	0	0	0	125.4	105	5	10	0	0	0	1	0	0	0	0	0	0	20.4	325	0	0	230.4	15	0
16	LB	1	1	5	5	1	3	166	138	0	0	0	0	133.2	125.4	6	5	0	0	0	0	1	0	0	0	0	0	7.8	491	0	0	363.6	21	0
16	LB	1	1	5	5	1	4	195	166	0	0	0	0	101.2	133.2	0	6	0	0	0	0	0	1	0	0	0	0	-32	686	0	0	464.8	21	0
16	LB	1	1	5	5	1	5	138	195	0	0	0	0	111	101.2	0	0	0	0	0	0	0	0	1	0	0	0	9.8	824	0	0	575.8	21	0
17	LB	1	1	5	1	1	1	0		0		0		40.6		0		0		1	0	0	0	0	0	0	0		0	0	0	40.6	0	0
17	LB	1	1	5	1	1	2	129	0	0	0	0	0	69.4	40.6	2	0	0	0	0	1	0	0	0	0	0	0	28.8	129	0	0	110	2	0
17	LB	1	1	5	1	1	3	180	129	0	0	0	0	47.2	69.4	0	2	0	0	0	0	1	0	0	0	0	0	-22.2	309	0	0	157.2	2	0
17	LB	1	1	5	1	1	4	181	180	0	0	0	0	111	47.2	0	0	0	0	0	0	0	1	0	0	0	0	63.8	490	0	0	268.2	2	0
17	LB	1	1	5	1	1	5	250	181	0	0	0	0	83.2	111	1	0	0	0	0	0	0	0	1	0	0	0	-27.8	740	0	0	351.4	3	0
17	LB	1	1	5	2	1	1	0		0		0		40.6		0		0		1	0	0	0	0	0	0	0		0	0	0	40.6	0	0
17	LB	1	1	5	2	1	2	44	0	0	0	0	0	69.4	40.6	2	0	0	0	0	1	0	0	0	0	0	0	28.8	44	0	0	110	2	0
17	LB	1	1	5	2	1	3	28	44	0	0	0	0	47.2	69.4	0	2	0	0	0	0	1	0	0	0	0	0	-22.2	72	0	0	157.2	2	0
17	LB	1	1	5	2	1	4	87	28	0	0	0	0	111	47.2	0	0	0	0	0	0	0	1	0	0	0	0	63.8	159	0	0	268.2	2	0
17	LB	1	1	5	2	1	5	0	87	0	0	0	0	83.2	111	1	0	0	0	0	0	0	0	1	0	0	0	-27.8	159	0	0	351.4	3	0
17	LB	1	1	5	3	1	1	110		0		0		40.6		0		0		1	0	0	0	0	0	0	0		110	0	0	40.6	0	0
17	LB	1	1	5	3	1	2	13	110	1	0	0	0	69.4	40.6	2	0	0	0	0	1	0	0	0	0	0	0	28.8	123	1	0	110	2	0
17	LB	1	1	5	3	1	3	0	13	0	1	0	0	47.2	69.4	0	2	0	0	0	0	1	0	0	0	0	0	-22.2	123	1	0	157.2	2	0
17	LB	1	1	5	3	1	4	0	0	0	0	0	0	111	47.2	0	0	0	0	0	0	0	1	0	0	0	0	63.8	123	1	0	268.2	2	0
17	LB	1	1	5	3	1	5	14	0	1	0	0	0	83.2	111	1	0	0	0	0	0	0	0	1	0	0	0	-27.8	137	2	0	351.4	3	0
17	LB	1	1	5	4	1	1	0		0		0		40.6		0		0		1	0	0	0	0	0	0	0		0	0	0	40.6	0	0
17	LB	1	1	5	4	1	2	82	0	1	0	0	0	69.4	40.6	2	0	0	0	0	1	0	0	0	0	0	0	28.8	82	1	0	110	2	0
17	LB	1	1	5	4	1	3	0	82	0	1	0	0	47.2	69.4	0	2	0	0	0	0	1	0	0	0	0	0	-22.2	82	1	0	157.2	2	0
17	LB	1	1	5	4	1	4	181	0	0	0	0	0	111	47.2	0	0	0	0	0	0	0	1	0	0	0	0	63.8	263	1	0	268.2	2	0
17	LB	1	1	5	4	1	5	152	181	0	0	0	0	83.2	111	1	0	0	0	0	0	0	0	1	0	0	0	-27.8	415	1	0	351.4	3	0
17	LB	1	1	5	5	1	1	93		0		0		40.6		0		0		1	0	0	0	0	0	0	0		93	0	0	40.6	0	0
17	LB	1	1	5	5	1	2	79	93	0	0	0	0	69.4	40.6	2	0	0	0	0	1	0	0	0	0	0	0	28.8	172	0	0	110	2	0
17	LB	1	1	5	5	1	3	28	79	0	0	0	0	47.2	69.4	0	2	0	0	0	0	1	0	0	0	0	0	-22.2	200	0	0	157.2	2	0
17	LB	1	1	5	5	1	4	106	28	0	0	0	0	111	47.2	0	0	0	0	0	0	0	1	0	0	0	0	63.8	306	0	0	268.2	2	0
17	LB	1	1	5	5	1	5	0	106	0	0	0	0	83.2	111	1	0	0	0	0	0	0	0	1	0	0	0	-27.8	306	0	0	351.4	3	0
18	LB	1	1	5	1	1	1	0		0		0		50		0		0		1	0	0	0	0	0	0	0		0	0	0	50	0	0
18	LB	1	1	5	1	1	2	0	0	0	0	0	0	62.6	50	1	0	0	0	0	1	0	0	0	0	0	0	12.6	0	0	0	112.6	1	0
18	LB	1	1	5	1	1	3	0	0	0	0	0	0	41.4	62.6	1	1	0	0	0	0	1	0	0	0	0	0	-21.2	0	0	0	154	2	0
18	LB	1	1	5	1	1	4	0	0	0	0	0	0	111.2	41.4	1	1	0	0	0	0	0	1	0	0	0	0	69.8	0	0	0	265.2	3	0
18	LB	1	1	5	1	1	5	0	0	0	0	0	0	51.4	111.2	0	1	0	0	0	0	0	0	1	0	0	0	-59.8	0	0	0	316.6	3	0
18	LB	1	1	5	2	1	1	250		0		0		50		0		0		1	0	0	0	0	0	0	0		250	0	0	50	0	0
18	LB	1	1	5	2	1	2	242	250	0	0	0	0	62.6	50	1	0	0	0	0	1	0	0	0	0	0	0	12.6	492	0	0	112.6	1	0
18	LB	1	1	5	2	1	3	42	242	0	0	0	0	41.4	62.6	1	1	0	0	0	0	1	0	0	0	0	0	-21.2	534	0	0	154	2	0
18	LB	1	1	5	2	1	4	250	42	0	0	0	0	111.2	41.4	1	1	0	0	0	0	0	1	0	0	0	0	69.8	784	0	0	265.2	3	0
18	LB	1	1	5	2	1	5	69	250	0	0	0	0	51.4	111.2	0	1	0	0	0	0	0	0	1	0	0	0	-59.8	853	0	0	316.6	3	0
18	LB	1	1	5	3	1	1	0		0		0		50		0		0		1	0	0	0	0	0	0	0		0	0	0	50	0	0
18	LB	1	1	5	3	1	2	36	0	1	0	0	0	62.6	50	1	0	0	0	0	1	0	0	0	0	0	0	12.6	36	1	0	112.6	1	0
18	LB	1	1	5	3	1	3	137	36	0	1	0	0	41.4	62.6	1	1	0	0	0	0	1	0	0	0	0	0	-21.2	173	1	0	154	2	0
18	LB	1	1	5	3	1	4	195	137	0	0	0	0	111.2	41.4	1	1	0	0	0	0	0	1	0	0	0	0	69.8	368	1	0	265.2	3	0
18	LB	1	1	5	3	1	5	94	195	0	0	0	0	51.4	111.2	0	1	0	0	0	0	0	0	1	0	0	0	-59.8	462	1	0	316.6	3	0
18	LB	1	1	5	4	1	1	0		0		0		50		0		0		1	0	0	0	0	0	0	0		0	0	0	50	0	0
18	LB	1	1	5	4	1	2	35	0	0	0	0	0	62.6	50	1	0	0	0	0	1	0	0	0	0	0	0	12.6	35	0	0	112.6	1	0
18	LB	1	1	5	4	1	3	28	35	1	0	0	0	41.4	62.6	1	1	0	0	0	0	1	0	0	0	0	0	-21.2	63	1	0	154	2	0
18	LB	1	1	5	4	1	4	101	28	1	1	0	0	111.2	41.4	1	1	0	0	0	0	0	1	0	0	0	0	69.8	164	2	0	265.2	3	0
18	LB	1	1	5	4	1	5	94	101	0	1	0	0	51.4	111.2	0	1	0	0	0	0	0	0	1	0	0	0	-59.8	258	2	0	316.6	3	0
18	LB	1	1	5	5	1	1	0		0		0		50		0		0		1	0	0	0	0	0	0	0		0	0	0	50	0	0
18	LB	1	1	5	5	1	2	0	0	0	0	0	0	62.6	50	1	0	0	0	0	1	0	0	0	0	0	0	12.6	0	0	0	112.6	1	0
18	LB	1	1	5	5	1	3	0	0	0	0	0	0	41.4	62.6	1	1	0	0	0	0	1	0	0	0	0	0	-21.2	0	0	0	154	2	0
18	LB	1	1	5	5	1	4	10	0	0	0	0	0	111.2	41.4	1	1	0	0	0	0	0	1	0	0	0	0	69.8	10	0	0	265.2	3	0
18	LB	1	1	5	5	1	5	0	10	0	0	0	0	51.4	111.2	0	1	0	0	0	0	0	0	1	0	0	0	-59.8	10	0	0	316.6	3	0
19	LB	1	1	5	1	1	1	216		0		0		132.8		0		0		1	0	0	0	0	0	0	0		216	0	0	132.8	0	0
19	LB	1	1	5	1	1	2	250	216	1	0	0	0	191.4	132.8	3	0	0	0	0	1	0	0	0	0	0	0	58.6	466	1	0	324.2	3	0
19	LB	1	1	5	1	1	3	250	250	0	1	0	0	136.4	191.4	1	3	1	0	0	0	1	0	0	0	0	0	-55	716	1	0	460.6	4	1
19	LB	1	1	5	1	1	4	156	250	0	0	0	0	176.6	136.4	1	1	0	1	0	0	0	1	0	0	0	0	40.2	872	1	0	637.2	5	1
19	LB	1	1	5	1	1	5	152	156	0	0	0	0	132	176.6	1	1	0	0	0	0	0	0	1	0	0	0	-44.6	1024	1	0	769.2	6	1
19	LB	1	1	5	2	1	1	0		0		0		132.8		0		0		1	0	0	0	0	0	0	0		0	0	0	132.8	0	0
19	LB	1	1	5	2	1	2	181	0	0	0	0	0	191.4	132.8	3	0	0	0	0	1	0	0	0	0	0	0	58.6	181	0	0	324.2	3	0
19	LB	1	1	5	2	1	3	136	181	0	0	0	0	136.4	191.4	1	3	1	0	0	0	1	0	0	0	0	0	-55	317	0	0	460.6	4	1
19	LB	1	1	5	2	1	4	195	136	0	0	0	0	176.6	136.4	1	1	0	1	0	0	0	1	0	0	0	0	40.2	512	0	0	637.2	5	1
19	LB	1	1	5	2	1	5	138	195	0	0	0	0	132	176.6	1	1	0	0	0	0	0	0	1	0	0	0	-44.6	650	0	0	769.2	6	1
19	LB	1	1	5	3	1	1	214		0		0		132.8		0		0		1	0	0	0	0	0	0	0		214	0	0	132.8	0	0
19	LB	1	1	5	3	1	2	138	214	0	0	0	0	191.4	132.8	3	0	0	0	0	1	0	0	0	0	0	0	58.6	352	0	0	324.2	3	0
19	LB	1	1	5	3	1	3	112	138	0	0	0	0	136.4	191.4	1	3	1	0	0	0	1	0	0	0	0	0	-55	464	0	0	460.6	4	1
19	LB	1	1	5	3	1	4	181	112	1	0	0	0	176.6	136.4	1	1	0	1	0	0	0	1	0	0	0	0	40.2	645	1	0	637.2	5	1
19	LB	1	1	5	3	1	5	0	181	0	1	0	0	132	176.6	1	1	0	0	0	0	0	0	1	0	0	0	-44.6	645	1	0	769.2	6	1
19	LB	1	1	5	4	1	1	93		0		0		132.8		0		0		1	0	0	0	0	0	0	0		93	0	0	132.8	0	0
19	LB	1	1	5	4	1	2	138	93	1	0	0	0	191.4	132.8	3	0	0	0	0	1	0	0	0	0	0	0	58.6	231	1	0	324.2	3	0
19	LB	1	1	5	4	1	3	28	138	0	1	0	0	136.4	191.4	1	3	1	0	0	0	1	0	0	0	0	0	-55	259	1	0	460.6	4	1
19	LB	1	1	5	4	1	4	195	28	0	0	0	0	176.6	136.4	1	1	0	1	0	0	0	1	0	0	0	0	40.2	454	1	0	637.2	5	1
19	LB	1	1	5	4	1	5	207	195	0	0	0	0	132	176.6	1	1	0	0	0	0	0	0	1	0	0	0	-44.6	661	1	0	769.2	6	1
19	LB	1	1	5	5	1	1	141		0		0		132.8		0		0		1	0	0	0	0	0	0	0		141	0	0	132.8	0	0
19	LB	1	1	5	5	1	2	250	141	1	0	0	0	191.4	132.8	3	0	0	0	0	1	0	0	0	0	0	0	58.6	391	1	0	324.2	3	0
19	LB	1	1	5	5	1	3	156	250	1	1	1	0	136.4	191.4	1	3	1	0	0	0	1	0	0	0	0	0	-55	547	2	1	460.6	4	1
19	LB	1	1	5	5	1	4	156	156	0	1	0	1	176.6	136.4	1	1	0	1	0	0	0	1	0	0	0	0	40.2	703	2	1	637.2	5	1
19	LB	1	1	5	5	1	5	163	156	1	0	0	0	132	176.6	1	1	0	0	0	0	0	0	1	0	0	0	-44.6	866	3	1	769.2	6	1
20	LB	1	1	5	1	1	1	187		0		0		149.2		3		0		1	0	0	0	0	0	0	0		187	0	0	149.2	3	0
20	LB	1	1	5	1	1	2	144	187	0	0	0	0	146.4	149.2	0	3	0	0	0	1	0	0	0	0	0	0	-2.8	331	0	0	295.6	3	0
20	LB	1	1	5	1	1	3	250	144	0	0	0	0	161	146.4	0	0	0	0	0	0	1	0	0	0	0	0	14.6	581	0	0	456.6	3	0
20	LB	1	1	5	1	1	4	118	250	0	0	0	0	141.4	161	0	0	0	0	0	0	0	1	0	0	0	0	-19.6	699	0	0	598	3	0
20	LB	1	1	5	1	1	5	193	118	0	0	0	0	126.2	141.4	0	0	0	0	0	0	0	0	1	0	0	0	-15.2	892	0	0	724.2	3	0
20	LB	1	1	5	2	1	1	250		2		0		149.2		3		0		1	0	0	0	0	0	0	0		250	2	0	149.2	3	0
20	LB	1	1	5	2	1	2	207	250	0	2	0	0	146.4	149.2	0	3	0	0	0	1	0	0	0	0	0	0	-2.8	457	2	0	295.6	3	0
20	LB	1	1	5	2	1	3	250	207	0	0	0	0	161	146.4	0	0	0	0	0	0	1	0	0	0	0	0	14.6	707	2	0	456.6	3	0
20	LB	1	1	5	2	1	4	250	250	0	0	0	0	141.4	161	0	0	0	0	0	0	0	1	0	0	0	0	-19.6	957	2	0	598	3	0
20	LB	1	1	5	2	1	5	207	250	0	0	0	0	126.2	141.4	0	0	0	0	0	0	0	0	1	0	0	0	-15.2	1164	2	0	724.2	3	0
20	LB	1	1	5	3	1	1	187		0		0		149.2		3		0		1	0	0	0	0	0	0	0		187	0	0	149.2	3	0
20	LB	1	1	5	3	1	2	187	187	0	0	0	0	146.4	149.2	0	3	0	0	0	1	0	0	0	0	0	0	-2.8	374	0	0	295.6	3	0
20	LB	1	1	5	3	1	3	151	187	0	0	0	0	161	146.4	0	0	0	0	0	0	1	0	0	0	0	0	14.6	525	0	0	456.6	3	0
20	LB	1	1	5	3	1	4	120	151	0	0	0	0	141.4	161	0	0	0	0	0	0	0	1	0	0	0	0	-19.6	645	0	0	598	3	0
20	LB	1	1	5	3	1	5	137	120	0	0	0	0	126.2	141.4	0	0	0	0	0	0	0	0	1	0	0	0	-15.2	782	0	0	724.2	3	0
20	LB	1	1	5	4	1	1	122		1		0		149.2		3		0		1	0	0	0	0	0	0	0		122	1	0	149.2	3	0
20	LB	1	1	5	4	1	2	181	122	0	1	0	0	146.4	149.2	0	3	0	0	0	1	0	0	0	0	0	0	-2.8	303	1	0	295.6	3	0
20	LB	1	1	5	4	1	3	151	181	0	0	0	0	161	146.4	0	0	0	0	0	0	1	0	0	0	0	0	14.6	454	1	0	456.6	3	0
20	LB	1	1	5	4	1	4	195	151	0	0	0	0	141.4	161	0	0	0	0	0	0	0	1	0	0	0	0	-19.6	649	1	0	598	3	0
20	LB	1	1	5	4	1	5	94	195	0	0	0	0	126.2	141.4	0	0	0	0	0	0	0	0	1	0	0	0	-15.2	743	1	0	724.2	3	0
20	LB	1	1	5	5	1	1	0		0		0		149.2		3		0		1	0	0	0	0	0	0	0		0	0	0	149.2	3	0
20	LB	1	1	5	5	1	2	13	0	0	0	0	0	146.4	149.2	0	3	0	0	0	1	0	0	0	0	0	0	-2.8	13	0	0	295.6	3	0
20	LB	1	1	5	5	1	3	3	13	0	0	0	0	161	146.4	0	0	0	0	0	0	1	0	0	0	0	0	14.6	16	0	0	456.6	3	0
20	LB	1	1	5	5	1	4	24	3	0	0	0	0	141.4	161	0	0	0	0	0	0	0	1	0	0	0	0	-19.6	40	0	0	598	3	0
20	LB	1	1	5	5	1	5	0	24	0	0	0	0	126.2	141.4	0	0	0	0	0	0	0	0	1	0	0	0	-15.2	40	0	0	724.2	3	0
21	LB	2	1	5	1	1	1	93		0		0		192.4		2		0		1	0	0	0	0	0	0	0		93	0	0	192.4	2	0
21	LB	2	1	5	1	1	2	187	93	0	0	0	0	154.2	192.4	1	2	0	0	0	1	0	0	0	0	0	0	-38.2	280	0	0	346.6	3	0
21	LB	2	1	5	1	1	3	137	187	0	0	0	0	199.4	154.2	2	1	0	0	0	0	1	0	0	0	0	0	45.2	417	0	0	546	5	0
21	LB	2	1	5	1	1	4	106	137	0	0	0	0	193.6	199.4	1	2	0	0	0	0	0	1	0	0	0	0	-5.8	523	0	0	739.6	6	0
21	LB	2	1	5	1	1	5	14	106	0	0	0	0	149.8	193.6	0	1	0	0	0	0	0	0	1	0	0	0	-43.8	537	0	0	889.4	6	0
21	LB	2	1	5	2	1	1	216		1		0		192.4		2		0		1	0	0	0	0	0	0	0		216	1	0	192.4	2	0
21	LB	2	1	5	2	1	2	152	216	0	1	0	0	154.2	192.4	1	2	0	0	0	1	0	0	0	0	0	0	-38.2	368	1	0	346.6	3	0
21	LB	2	1	5	2	1	3	180	152	0	0	0	0	199.4	154.2	2	1	0	0	0	0	1	0	0	0	0	0	45.2	548	1	0	546	5	0
21	LB	2	1	5	2	1	4	250	180	0	0	0	0	193.6	199.4	1	2	0	0	0	0	0	1	0	0	0	0	-5.8	798	1	0	739.6	6	0
21	LB	2	1	5	2	1	5	193	250	0	0	0	0	149.8	193.6	0	1	0	0	0	0	0	0	1	0	0	0	-43.8	991	1	0	889.4	6	0
21	LB	2	1	5	3	1	1	216		0		0		192.4		2		0		1	0	0	0	0	0	0	0		216	0	0	192.4	2	0
21	LB	2	1	5	3	1	2	152	216	0	0	0	0	154.2	192.4	1	2	0	0	0	1	0	0	0	0	0	0	-38.2	368	0	0	346.6	3	0
21	LB	2	1	5	3	1	3	180	152	0	0	0	0	199.4	154.2	2	1	0	0	0	0	1	0	0	0	0	0	45.2	548	0	0	546	5	0
21	LB	2	1	5	3	1	4	181	180	0	0	0	0	193.6	199.4	1	2	0	0	0	0	0	1	0	0	0	0	-5.8	729	0	0	739.6	6	0
21	LB	2	1	5	3	1	5	99	181	0	0	0	0	149.8	193.6	0	1	0	0	0	0	0	0	1	0	0	0	-43.8	828	0	0	889.4	6	0
21	LB	2	1	5	4	1	1	187		0		0		192.4		2		1		1	0	0	0	0	0	0	0		187	0	0	192.4	2	1
21	LB	2	1	5	4	1	2	44	187	0	0	0	0	154.2	192.4	2	2	0	1	0	1	0	0	0	0	0	0	-38.2	231	0	0	346.6	4	1
21	LB	2	1	5	4	1	3	250	44	0	0	0	0	199.4	154.2	3	2	0	0	0	0	1	0	0	0	0	0	45.2	481	0	0	546	7	1
21	LB	2	1	5	4	1	4	181	250	0	0	0	0	193.6	199.4	2	3	0	0	0	0	0	1	0	0	0	0	-5.8	662	0	0	739.6	9	1
21	LB	2	1	5	4	1	5	193	181	0	0	0	0	149.8	193.6	0	2	0	0	0	0	0	0	1	0	0	0	-43.8	855	0	0	889.4	9	1
21	LB	2	1	5	5	1	1	250		1		0		192.4		2		1		1	0	0	0	0	0	0	0		250	1	0	192.4	2	1
21	LB	2	1	5	5	1	2	236	250	1	1	0	0	154.2	192.4	2	2	0	1	0	1	0	0	0	0	0	0	-38.2	486	2	0	346.6	4	1
21	LB	2	1	5	5	1	3	250	236	2	1	0	0	199.4	154.2	3	2	0	0	0	0	1	0	0	0	0	0	45.2	736	4	0	546	7	1
21	LB	2	1	5	5	1	4	250	250	1	2	0	0	193.6	199.4	2	3	0	0	0	0	0	1	0	0	0	0	-5.8	986	5	0	739.6	9	1
21	LB	2	1	5	5	1	5	250	250	0	1	0	0	149.8	193.6	0	2	0	0	0	0	0	0	1	0	0	0	-43.8	1236	5	0	889.4	9	1
22	LB	2	1	5	1	1	1	16		0		0		79.2		2		1		1	0	0	0	0	0	0	0		16	0	0	79.2	2	1
22	LB	2	1	5	1	1	2	0	16	0	0	0	0	117	79.2	4	2	0	1	0	1	0	0	0	0	0	0	37.8	16	0	0	196.2	6	1
22	LB	2	1	5	1	1	3	0	0	0	0	0	0	163	117	1	4	0	0	0	0	1	0	0	0	0	0	46	16	0	0	359.2	7	1
22	LB	2	1	5	1	1	4	0	0	0	0	0	0	101.8	163	1	1	0	0	0	0	0	1	0	0	0	0	-61.2	16	0	0	461	8	1
22	LB	2	1	5	1	1	5	0	0	0	0	0	0	119	101.8	0	1	0	0	0	0	0	0	1	0	0	0	17.2	16	0	0	580	8	1
22	LB	2	1	5	2	1	1	112		1		1		79.2		2		1		1	0	0	0	0	0	0	0		112	1	1	79.2	2	1
22	LB	2	1	5	2	1	2	181	112	0	1	0	1	117	79.2	4	2	0	1	0	1	0	0	0	0	0	0	37.8	293	1	1	196.2	6	1
22	LB	2	1	5	2	1	3	151	181	0	0	0	0	163	117	1	4	0	0	0	0	1	0	0	0	0	0	46	444	1	1	359.2	7	1
22	LB	2	1	5	2	1	4	156	151	1	0	0	0	101.8	163	1	1	0	0	0	0	0	1	0	0	0	0	-61.2	600	2	1	461	8	1
22	LB	2	1	5	2	1	5	250	156	0	1	0	0	119	101.8	0	1	0	0	0	0	0	0	1	0	0	0	17.2	850	2	1	580	8	1
22	LB	2	1	5	3	1	1	0		0		0		79.2		2		1		1	0	0	0	0	0	0	0		0	0	0	79.2	2	1
22	LB	2	1	5	3	1	2	173	0	1	0	0	0	117	79.2	4	2	0	1	0	1	0	0	0	0	0	0	37.8	173	1	0	196.2	6	1
22	LB	2	1	5	3	1	3	250	173	1	1	0	0	163	117	1	4	0	0	0	0	1	0	0	0	0	0	46	423	2	0	359.2	7	1
22	LB	2	1	5	3	1	4	79	250	0	1	0	0	101.8	163	1	1	0	0	0	0	0	1	0	0	0	0	-61.2	502	2	0	461	8	1
22	LB	2	1	5	3	1	5	138	79	0	0	0	0	119	101.8	0	1	0	0	0	0	0	0	1	0	0	0	17.2	640	2	0	580	8	1
22	LB	2	1	5	4	1	1	175		1		0		79.2		2		1		1	0	0	0	0	0	0	0		175	1	0	79.2	2	1
22	LB	2	1	5	4	1	2	195	175	0	1	0	0	117	79.2	4	2	0	1	0	1	0	0	0	0	0	0	37.8	370	1	0	196.2	6	1
22	LB	2	1	5	4	1	3	250	195	0	0	0	0	163	117	1	4	0	0	0	0	1	0	0	0	0	0	46	620	1	0	359.2	7	1
22	LB	2	1	5	4	1	4	195	250	0	0	0	0	101.8	163	1	1	0	0	0	0	0	1	0	0	0	0	-61.2	815	1	0	461	8	1
22	LB	2	1	5	4	1	5	152	195	0	0	0	0	119	101.8	0	1	0	0	0	0	0	0	1	0	0	0	17.2	967	1	0	580	8	1
22	LB	2	1	5	5	1	1	93		0		0		79.2		2		1		1	0	0	0	0	0	0	0		93	0	0	79.2	2	1
22	LB	2	1	5	5	1	2	36	93	3	0	0	0	117	79.2	4	2	0	1	0	1	0	0	0	0	0	0	37.8	129	3	0	196.2	6	1
22	LB	2	1	5	5	1	3	164	36	0	3	0	0	163	117	1	4	0	0	0	0	1	0	0	0	0	0	46	293	3	0	359.2	7	1
22	LB	2	1	5	5	1	4	79	164	0	0	0	0	101.8	163	1	1	0	0	0	0	0	1	0	0	0	0	-61.2	372	3	0	461	8	1
22	LB	2	1	5	5	1	5	55	79	0	0	0	0	119	101.8	0	1	0	0	0	0	0	0	1	0	0	0	17.2	427	3	0	580	8	1
23	LB	2	1	5	1	1	1	216		2		0		67.8		3		0		1	0	0	0	0	0	0	0		216	2	0	67.8	3	0
23	LB	2	1	5	1	1	2	250	216	0	2	0	0	97	67.8	1	3	0	0	0	1	0	0	0	0	0	0	29.2	466	2	0	164.8	4	0
23	LB	2	1	5	1	1	3	235	250	2	0	0	0	115.8	97	3	1	0	0	0	0	1	0	0	0	0	0	18.8	701	4	0	280.6	7	0
23	LB	2	1	5	1	1	4	250	235	0	2	0	0	119.4	115.8	0	3	0	0	0	0	0	1	0	0	0	0	3.6	951	4	0	400	7	0
23	LB	2	1	5	1	1	5	207	250	0	0	0	0	79	119.4	1	0	0	0	0	0	0	0	1	0	0	0	-40.4	1158	4	0	479	8	0
23	LB	2	1	5	2	1	1	16		0		0		67.8		3		0		1	0	0	0	0	0	0	0		16	0	0	67.8	3	0
23	LB	2	1	5	2	1	2	44	16	0	0	0	0	97	67.8	1	3	0	0	0	1	0	0	0	0	0	0	29.2	60	0	0	164.8	4	0
23	LB	2	1	5	2	1	3	122	44	0	0	0	0	115.8	97	3	1	0	0	0	0	1	0	0	0	0	0	18.8	182	0	0	280.6	7	0
23	LB	2	1	5	2	1	4	87	122	0	0	0	0	119.4	115.8	0	3	0	0	0	0	0	1	0	0	0	0	3.6	269	0	0	400	7	0
23	LB	2	1	5	2	1	5	0	87	0	0	0	0	79	119.4	1	0	0	0	0	0	0	0	1	0	0	0	-40.4	269	0	0	479	8	0
23	LB	2	1	5	3	1	1	16		0		0		67.8		3		0		1	0	0	0	0	0	0	0		16	0	0	67.8	3	0
23	LB	2	1	5	3	1	2	0	16	0	0	0	0	97	67.8	1	3	0	0	0	1	0	0	0	0	0	0	29.2	16	0	0	164.8	4	0
23	LB	2	1	5	3	1	3	3	0	0	0	0	0	115.8	97	3	1	0	0	0	0	1	0	0	0	0	0	18.8	19	0	0	280.6	7	0
23	LB	2	1	5	3	1	4	0	3	0	0	0	0	119.4	115.8	0	3	0	0	0	0	0	1	0	0	0	0	3.6	19	0	0	400	7	0
23	LB	2	1	5	3	1	5	0	0	0	0	0	0	79	119.4	1	0	0	0	0	0	0	0	1	0	0	0	-40.4	19	0	0	479	8	0
23	LB	2	1	5	4	1	1	91		1		0		67.8		3		0		1	0	0	0	0	0	0	0		91	1	0	67.8	3	0
23	LB	2	1	5	4	1	2	112	91	0	1	0	0	97	67.8	1	3	0	0	0	1	0	0	0	0	0	0	29.2	203	1	0	164.8	4	0
23	LB	2	1	5	4	1	3	97	112	0	0	0	0	115.8	97	3	1	0	0	0	0	1	0	0	0	0	0	18.8	300	1	0	280.6	7	0
23	LB	2	1	5	4	1	4	118	97	0	0	0	0	119.4	115.8	0	3	0	0	0	0	0	1	0	0	0	0	3.6	418	1	0	400	7	0
23	LB	2	1	5	4	1	5	94	118	0	0	0	0	79	119.4	1	0	0	0	0	0	0	0	1	0	0	0	-40.4	512	1	0	479	8	0
23	LB	2	1	5	5	1	1	0		0		0		67.8		3		0		1	0	0	0	0	0	0	0		0	0	0	67.8	3	0
23	LB	2	1	5	5	1	2	79	0	1	0	0	0	97	67.8	1	3	0	0	0	1	0	0	0	0	0	0	29.2	79	1	0	164.8	4	0
23	LB	2	1	5	5	1	3	122	79	1	1	0	0	115.8	97	3	1	0	0	0	0	1	0	0	0	0	0	18.8	201	2	0	280.6	7	0
23	LB	2	1	5	5	1	4	142	122	0	1	0	0	119.4	115.8	0	3	0	0	0	0	0	1	0	0	0	0	3.6	343	2	0	400	7	0
23	LB	2	1	5	5	1	5	94	142	1	0	0	0	79	119.4	1	0	0	0	0	0	0	0	1	0	0	0	-40.4	437	3	0	479	8	0
24	LB	2	1	5	1	1	1	187		0		0		74.6		0		0		1	0	0	0	0	0	0	0		187	0	0	74.6	0	0
24	LB	2	1	5	1	1	2	0	187	0	0	0	0	36.2	74.6	0	0	0	0	0	1	0	0	0	0	0	0	-38.4	187	0	0	110.8	0	0
24	LB	2	1	5	1	1	3	136	0	0	0	0	0	71.8	36.2	0	0	0	0	0	0	1	0	0	0	0	0	35.6	323	0	0	182.6	0	0
24	LB	2	1	5	1	1	4	24	136	0	0	0	0	59.6	71.8	0	0	0	0	0	0	0	1	0	0	0	0	-12.2	347	0	0	242.2	0	0
24	LB	2	1	5	1	1	5	94	24	0	0	0	0	68	59.6	0	0	0	0	0	0	0	0	1	0	0	0	8.4	441	0	0	310.2	0	0
24	LB	2	1	5	2	1	1	0		0		0		74.6		0		0		1	0	0	0	0	0	0	0		0	0	0	74.6	0	0
24	LB	2	1	5	2	1	2	0	0	0	0	0	0	36.2	74.6	0	0	0	0	0	1	0	0	0	0	0	0	-38.4	0	0	0	110.8	0	0
24	LB	2	1	5	2	1	3	0	0	0	0	0	0	71.8	36.2	0	0	0	0	0	0	1	0	0	0	0	0	35.6	0	0	0	182.6	0	0
24	LB	2	1	5	2	1	4	0	0	0	0	0	0	59.6	71.8	0	0	0	0	0	0	0	1	0	0	0	0	-12.2	0	0	0	242.2	0	0
24	LB	2	1	5	2	1	5	0	0	0	0	0	0	68	59.6	0	0	0	0	0	0	0	0	1	0	0	0	8.4	0	0	0	310.2	0	0
24	LB	2	1	5	3	1	1	93		0		0		74.6		0		0		1	0	0	0	0	0	0	0		93	0	0	74.6	0	0
24	LB	2	1	5	3	1	2	0	93	0	0	0	0	36.2	74.6	0	0	0	0	0	1	0	0	0	0	0	0	-38.4	93	0	0	110.8	0	0
24	LB	2	1	5	3	1	3	0	0	0	0	0	0	71.8	36.2	0	0	0	0	0	0	1	0	0	0	0	0	35.6	93	0	0	182.6	0	0
24	LB	2	1	5	3	1	4	24	0	0	0	0	0	59.6	71.8	0	0	0	0	0	0	0	1	0	0	0	0	-12.2	117	0	0	242.2	0	0
24	LB	2	1	5	3	1	5	108	24	0	0	0	0	68	59.6	0	0	0	0	0	0	0	0	1	0	0	0	8.4	225	0	0	310.2	0	0
24	LB	2	1	5	4	1	1	93		0		0		74.6		0		0		1	0	0	0	0	0	0	0		93	0	0	74.6	0	0
24	LB	2	1	5	4	1	2	0	93	0	0	0	0	36.2	74.6	0	0	0	0	0	1	0	0	0	0	0	0	-38.4	93	0	0	110.8	0	0
24	LB	2	1	5	4	1	3	17	0	0	0	0	0	71.8	36.2	0	0	0	0	0	0	1	0	0	0	0	0	35.6	110	0	0	182.6	0	0
24	LB	2	1	5	4	1	4	0	17	0	0	0	0	59.6	71.8	0	0	0	0	0	0	0	1	0	0	0	0	-12.2	110	0	0	242.2	0	0
24	LB	2	1	5	4	1	5	0	0	0	0	0	0	68	59.6	0	0	0	0	0	0	0	0	1	0	0	0	8.4	110	0	0	310.2	0	0
24	LB	2	1	5	5	1	1	0		0		0		74.6		0		0		1	0	0	0	0	0	0	0		0	0	0	74.6	0	0
24	LB	2	1	5	5	1	2	181	0	0	0	0	0	36.2	74.6	0	0	0	0	0	1	0	0	0	0	0	0	-38.4	181	0	0	110.8	0	0
24	LB	2	1	5	5	1	3	206	181	0	0	0	0	71.8	36.2	0	0	0	0	0	0	1	0	0	0	0	0	35.6	387	0	0	182.6	0	0
24	LB	2	1	5	5	1	4	250	206	0	0	0	0	59.6	71.8	0	0	0	0	0	0	0	1	0	0	0	0	-12.2	637	0	0	242.2	0	0
24	LB	2	1	5	5	1	5	138	250	0	0	0	0	68	59.6	0	0	0	0	0	0	0	0	1	0	0	0	8.4	775	0	0	310.2	0	0
25	LB	2	1	5	1	1	1	16		0		0		6.4		0		0		1	0	0	0	0	0	0	0		16	0	0	6.4	0	0
25	LB	2	1	5	1	1	2	115	16	0	0	0	0	64.6	6.4	1	0	0	0	0	1	0	0	0	0	0	0	58.2	131	0	0	71	1	0
25	LB	2	1	5	1	1	3	28	115	0	0	0	0	55.6	64.6	0	1	0	0	0	0	1	0	0	0	0	0	-9	159	0	0	126.6	1	0
25	LB	2	1	5	1	1	4	0	28	0	0	0	0	56.4	55.6	1	0	0	0	0	0	0	1	0	0	0	0	0.8	159	0	0	183	2	0
25	LB	2	1	5	1	1	5	0	0	0	0	0	0	68.8	56.4	0	1	0	0	0	0	0	0	1	0	0	0	12.4	159	0	0	251.8	2	0
25	LB	2	1	5	2	1	1	0		0		0		6.4		0		0		1	0	0	0	0	0	0	0		0	0	0	6.4	0	0
25	LB	2	1	5	2	1	2	195	0	1	0	0	0	64.6	6.4	1	0	0	0	0	1	0	0	0	0	0	0	58.2	195	1	0	71	1	0
25	LB	2	1	5	2	1	3	250	195	0	1	0	0	55.6	64.6	0	1	0	0	0	0	1	0	0	0	0	0	-9	445	1	0	126.6	1	0
25	LB	2	1	5	2	1	4	195	250	0	0	0	0	56.4	55.6	1	0	0	0	0	0	0	1	0	0	0	0	0.8	640	1	0	183	2	0
25	LB	2	1	5	2	1	5	250	195	0	0	0	0	68.8	56.4	0	1	0	0	0	0	0	0	1	0	0	0	12.4	890	1	0	251.8	2	0
25	LB	2	1	5	3	1	1	0		0		0		6.4		0		0		1	0	0	0	0	0	0	0		0	0	0	6.4	0	0
25	LB	2	1	5	3	1	2	0	0	0	0	0	0	64.6	6.4	1	0	0	0	0	1	0	0	0	0	0	0	58.2	0	0	0	71	1	0
25	LB	2	1	5	3	1	3	0	0	0	0	0	0	55.6	64.6	0	1	0	0	0	0	1	0	0	0	0	0	-9	0	0	0	126.6	1	0
25	LB	2	1	5	3	1	4	87	0	1	0	0	0	56.4	55.6	1	0	0	0	0	0	0	1	0	0	0	0	0.8	87	1	0	183	2	0
25	LB	2	1	5	3	1	5	94	87	0	1	0	0	68.8	56.4	0	1	0	0	0	0	0	0	1	0	0	0	12.4	181	1	0	251.8	2	0
25	LB	2	1	5	4	1	1	0		0		0		6.4		0		0		1	0	0	0	0	0	0	0		0	0	0	6.4	0	0
25	LB	2	1	5	4	1	2	0	0	0	0	0	0	64.6	6.4	1	0	0	0	0	1	0	0	0	0	0	0	58.2	0	0	0	71	1	0
25	LB	2	1	5	4	1	3	0	0	0	0	0	0	55.6	64.6	0	1	0	0	0	0	1	0	0	0	0	0	-9	0	0	0	126.6	1	0
25	LB	2	1	5	4	1	4	0	0	0	0	0	0	56.4	55.6	1	0	0	0	0	0	0	1	0	0	0	0	0.8	0	0	0	183	2	0
25	LB	2	1	5	4	1	5	0	0	0	0	0	0	68.8	56.4	0	1	0	0	0	0	0	0	1	0	0	0	12.4	0	0	0	251.8	2	0
25	LB	2	1	5	5	1	1	16		0		0		6.4		0		0		1	0	0	0	0	0	0	0		16	0	0	6.4	0	0
25	LB	2	1	5	5	1	2	13	16	0	0	0	0	64.6	6.4	1	0	0	0	0	1	0	0	0	0	0	0	58.2	29	0	0	71	1	0
25	LB	2	1	5	5	1	3	0	13	0	0	0	0	55.6	64.6	0	1	0	0	0	0	1	0	0	0	0	0	-9	29	0	0	126.6	1	0
25	LB	2	1	5	5	1	4	0	0	0	0	0	0	56.4	55.6	1	0	0	0	0	0	0	1	0	0	0	0	0.8	29	0	0	183	2	0
25	LB	2	1	5	5	1	5	0	0	0	0	0	0	68.8	56.4	0	1	0	0	0	0	0	0	1	0	0	0	12.4	29	0	0	251.8	2	0
26	LB	2	1	5	1	1	1	93		0		0		130.6		3		0		1	0	0	0	0	0	0	0		93	0	0	130.6	3	0
26	LB	2	1	5	1	1	2	152	93	0	0	0	0	169.2	130.6	4	3	0	0	0	1	0	0	0	0	0	0	38.6	245	0	0	299.8	7	0
26	LB	2	1	5	1	1	3	42	152	0	0	0	0	139.4	169.2	1	4	0	0	0	0	1	0	0	0	0	0	-29.8	287	0	0	439.2	8	0
26	LB	2	1	5	1	1	4	250	42	0	0	0	0	187.6	139.4	0	1	0	0	0	0	0	1	0	0	0	0	48.2	537	0	0	626.8	8	0
26	LB	2	1	5	1	1	5	193	250	0	0	0	0	87.6	187.6	0	0	0	0	0	0	0	0	1	0	0	0	-100	730	0	0	714.4	8	0
26	LB	2	1	5	2	1	1	187		1		0		130.6		3		0		1	0	0	0	0	0	0	0		187	1	0	130.6	3	0
26	LB	2	1	5	2	1	2	250	187	2	1	0	0	169.2	130.6	4	3	0	0	0	1	0	0	0	0	0	0	38.6	437	3	0	299.8	7	0
26	LB	2	1	5	2	1	3	250	250	0	2	0	0	139.4	169.2	1	4	0	0	0	0	1	0	0	0	0	0	-29.8	687	3	0	439.2	8	0
26	LB	2	1	5	2	1	4	156	250	0	0	0	0	187.6	139.4	0	1	0	0	0	0	0	1	0	0	0	0	48.2	843	3	0	626.8	8	0
26	LB	2	1	5	2	1	5	0	156	0	0	0	0	87.6	187.6	0	0	0	0	0	0	0	0	1	0	0	0	-100	843	3	0	714.4	8	0
26	LB	2	1	5	3	1	1	93		1		0		130.6		3		0		1	0	0	0	0	0	0	0		93	1	0	130.6	3	0
26	LB	2	1	5	3	1	2	21	93	0	1	0	0	169.2	130.6	4	3	0	0	0	1	0	0	0	0	0	0	38.6	114	1	0	299.8	7	0
26	LB	2	1	5	3	1	3	137	21	0	0	0	0	139.4	169.2	1	4	0	0	0	0	1	0	0	0	0	0	-29.8	251	1	0	439.2	8	0
26	LB	2	1	5	3	1	4	101	137	0	0	0	0	187.6	139.4	0	1	0	0	0	0	0	1	0	0	0	0	48.2	352	1	0	626.8	8	0
26	LB	2	1	5	3	1	5	108	101	0	0	0	0	87.6	187.6	0	0	0	0	0	0	0	0	1	0	0	0	-100	460	1	0	714.4	8	0
26	LB	2	1	5	4	1	1	93		0		0		130.6		3		0		1	0	0	0	0	0	0	0		93	0	0	130.6	3	0
26	LB	2	1	5	4	1	2	173	93	1	0	0	0	169.2	130.6	4	3	0	0	0	1	0	0	0	0	0	0	38.6	266	1	0	299.8	7	0
26	LB	2	1	5	4	1	3	18	173	0	1	0	0	139.4	169.2	1	4	0	0	0	0	1	0	0	0	0	0	-29.8	284	1	0	439.2	8	0
26	LB	2	1	5	4	1	4	181	18	0	0	0	0	187.6	139.4	0	1	0	0	0	0	0	1	0	0	0	0	48.2	465	1	0	626.8	8	0
26	LB	2	1	5	4	1	5	0	181	0	0	0	0	87.6	187.6	0	0	0	0	0	0	0	0	1	0	0	0	-100	465	1	0	714.4	8	0
26	LB	2	1	5	5	1	1	187		1		0		130.6		3		0		1	0	0	0	0	0	0	0		187	1	0	130.6	3	0
26	LB	2	1	5	5	1	2	250	187	1	1	0	0	169.2	130.6	4	3	0	0	0	1	0	0	0	0	0	0	38.6	437	2	0	299.8	7	0
26	LB	2	1	5	5	1	3	250	250	1	1	0	0	139.4	169.2	1	4	0	0	0	0	1	0	0	0	0	0	-29.8	687	3	0	439.2	8	0
26	LB	2	1	5	5	1	4	250	250	0	1	0	0	187.6	139.4	0	1	0	0	0	0	0	1	0	0	0	0	48.2	937	3	0	626.8	8	0
26	LB	2	1	5	5	1	5	137	250	0	0	0	0	87.6	187.6	0	0	0	0	0	0	0	0	1	0	0	0	-100	1074	3	0	714.4	8	0
27	LB	2	1	5	1	1	1	230		0		11		117.6		1		11		1	0	0	0	0	0	0	0		230	0	11	117.6	1	11
27	LB	2	1	5	1	1	2	50	230	0	0	0	11	83.8	117.6	1	1	1	11	0	1	0	0	0	0	0	0	-33.8	280	0	11	201.4	2	12
27	LB	2	1	5	1	1	3	250	50	0	0	0	0	155.8	83.8	1	1	0	1	0	0	1	0	0	0	0	0	72	530	0	11	357.2	3	12
27	LB	2	1	5	1	1	4	250	250	0	0	0	0	173.6	155.8	0	1	0	0	0	0	0	1	0	0	0	0	17.8	780	0	11	530.8	3	12
27	LB	2	1	5	1	1	5	149	250	0	0	0	0	100.4	173.6	2	0	0	0	0	0	0	0	1	0	0	0	-73.2	929	0	11	631.2	5	12
27	LB	2	1	5	2	1	1	0		0		0		117.6		1		11		1	0	0	0	0	0	0	0		0	0	0	117.6	1	11
27	LB	2	1	5	2	1	2	0	0	0	0	0	0	83.8	117.6	1	1	1	11	0	1	0	0	0	0	0	0	-33.8	0	0	0	201.4	2	12
27	LB	2	1	5	2	1	3	0	0	0	0	0	0	155.8	83.8	1	1	0	1	0	0	1	0	0	0	0	0	72	0	0	0	357.2	3	12
27	LB	2	1	5	2	1	4	0	0	0	0	0	0	173.6	155.8	0	1	0	0	0	0	0	1	0	0	0	0	17.8	0	0	0	530.8	3	12
27	LB	2	1	5	2	1	5	0	0	0	0	0	0	100.4	173.6	2	0	0	0	0	0	0	0	1	0	0	0	-73.2	0	0	0	631.2	5	12
27	LB	2	1	5	3	1	1	93		0		0		117.6		1		11		1	0	0	0	0	0	0	0		93	0	0	117.6	1	11
27	LB	2	1	5	3	1	2	181	93	1	0	0	0	83.8	117.6	1	1	1	11	0	1	0	0	0	0	0	0	-33.8	274	1	0	201.4	2	12
27	LB	2	1	5	3	1	3	250	181	1	1	0	0	155.8	83.8	1	1	0	1	0	0	1	0	0	0	0	0	72	524	2	0	357.2	3	12
27	LB	2	1	5	3	1	4	250	250	0	1	0	0	173.6	155.8	0	1	0	0	0	0	0	1	0	0	0	0	17.8	774	2	0	530.8	3	12
27	LB	2	1	5	3	1	5	137	250	0	0	0	0	100.4	173.6	2	0	0	0	0	0	0	0	1	0	0	0	-73.2	911	2	0	631.2	5	12
27	LB	2	1	5	4	1	1	35		0		0		117.6		1		11		1	0	0	0	0	0	0	0		35	0	0	117.6	1	11
27	LB	2	1	5	4	1	2	44	35	0	0	0	0	83.8	117.6	1	1	1	11	0	1	0	0	0	0	0	0	-33.8	79	0	0	201.4	2	12
27	LB	2	1	5	4	1	3	128	44	0	0	0	0	155.8	83.8	1	1	0	1	0	0	1	0	0	0	0	0	72	207	0	0	357.2	3	12
27	LB	2	1	5	4	1	4	173	128	0	0	0	0	173.6	155.8	0	1	0	0	0	0	0	1	0	0	0	0	17.8	380	0	0	530.8	3	12
27	LB	2	1	5	4	1	5	108	173	1	0	0	0	100.4	173.6	2	0	0	0	0	0	0	0	1	0	0	0	-73.2	488	1	0	631.2	5	12
27	LB	2	1	5	5	1	1	230		1		0		117.6		1		11		1	0	0	0	0	0	0	0		230	1	0	117.6	1	11
27	LB	2	1	5	5	1	2	144	230	0	1	1	0	83.8	117.6	1	1	1	11	0	1	0	0	0	0	0	0	-33.8	374	1	1	201.4	2	12
27	LB	2	1	5	5	1	3	151	144	0	0	0	1	155.8	83.8	1	1	0	1	0	0	1	0	0	0	0	0	72	525	1	1	357.2	3	12
27	LB	2	1	5	5	1	4	195	151	0	0	0	0	173.6	155.8	0	1	0	0	0	0	0	1	0	0	0	0	17.8	720	1	1	530.8	3	12
27	LB	2	1	5	5	1	5	108	195	1	0	0	0	100.4	173.6	2	0	0	0	0	0	0	0	1	0	0	0	-73.2	828	2	1	631.2	5	12
28	LB	2	1	5	1	1	1	93		0		0		56		0		0		1	0	0	0	0	0	0	0		93	0	0	56	0	0
28	LB	2	1	5	1	1	2	207	93	0	0	0	0	95.2	56	0	0	0	0	0	1	0	0	0	0	0	0	39.2	300	0	0	151.2	0	0
28	LB	2	1	5	1	1	3	112	207	0	0	0	0	119.8	95.2	0	0	0	0	0	0	1	0	0	0	0	0	24.6	412	0	0	271	0	0
28	LB	2	1	5	1	1	4	250	112	0	0	0	0	174.4	119.8	1	0	0	0	0	0	0	1	0	0	0	0	54.6	662	0	0	445.4	1	0
28	LB	2	1	5	1	1	5	138	250	0	0	0	0	109.8	174.4	0	1	0	0	0	0	0	0	1	0	0	0	-64.6	800	0	0	555.2	1	0
28	LB	2	1	5	2	1	1	0		0		0		56		0		0		1	0	0	0	0	0	0	0		0	0	0	56	0	0
28	LB	2	1	5	2	1	2	0	0	0	0	0	0	95.2	56	0	0	0	0	0	1	0	0	0	0	0	0	39.2	0	0	0	151.2	0	0
28	LB	2	1	5	2	1	3	137	0	0	0	0	0	119.8	95.2	0	0	0	0	0	0	1	0	0	0	0	0	24.6	137	0	0	271	0	0
28	LB	2	1	5	2	1	4	181	137	0	0	0	0	174.4	119.8	1	0	0	0	0	0	0	1	0	0	0	0	54.6	318	0	0	445.4	1	0
28	LB	2	1	5	2	1	5	108	181	0	0	0	0	109.8	174.4	0	1	0	0	0	0	0	0	1	0	0	0	-64.6	426	0	0	555.2	1	0
28	LB	2	1	5	3	1	1	0		0		0		56		0		0		1	0	0	0	0	0	0	0		0	0	0	56	0	0
28	LB	2	1	5	3	1	2	44	0	0	0	0	0	95.2	56	0	0	0	0	0	1	0	0	0	0	0	0	39.2	44	0	0	151.2	0	0
28	LB	2	1	5	3	1	3	3	44	0	0	0	0	119.8	95.2	0	0	0	0	0	0	1	0	0	0	0	0	24.6	47	0	0	271	0	0
28	LB	2	1	5	3	1	4	10	3	1	0	0	0	174.4	119.8	1	0	0	0	0	0	0	1	0	0	0	0	54.6	57	1	0	445.4	1	0
28	LB	2	1	5	3	1	5	14	10	0	1	0	0	109.8	174.4	0	1	0	0	0	0	0	0	1	0	0	0	-64.6	71	1	0	555.2	1	0
28	LB	2	1	5	4	1	1	0		0		0		56		0		0		1	0	0	0	0	0	0	0		0	0	0	56	0	0
28	LB	2	1	5	4	1	2	44	0	0	0	0	0	95.2	56	0	0	0	0	0	1	0	0	0	0	0	0	39.2	44	0	0	151.2	0	0
28	LB	2	1	5	4	1	3	122	44	0	0	0	0	119.8	95.2	0	0	0	0	0	0	1	0	0	0	0	0	24.6	166	0	0	271	0	0
28	LB	2	1	5	4	1	4	250	122	0	0	0	0	174.4	119.8	1	0	0	0	0	0	0	1	0	0	0	0	54.6	416	0	0	445.4	1	0
28	LB	2	1	5	4	1	5	152	250	0	0	0	0	109.8	174.4	0	1	0	0	0	0	0	0	1	0	0	0	-64.6	568	0	0	555.2	1	0
28	LB	2	1	5	5	1	1	187		0		0		56		0		0		1	0	0	0	0	0	0	0		187	0	0	56	0	0
28	LB	2	1	5	5	1	2	181	187	0	0	0	0	95.2	56	0	0	0	0	0	1	0	0	0	0	0	0	39.2	368	0	0	151.2	0	0
28	LB	2	1	5	5	1	3	225	181	0	0	0	0	119.8	95.2	0	0	0	0	0	0	1	0	0	0	0	0	24.6	593	0	0	271	0	0
28	LB	2	1	5	5	1	4	181	225	0	0	0	0	174.4	119.8	1	0	0	0	0	0	0	1	0	0	0	0	54.6	774	0	0	445.4	1	0
28	LB	2	1	5	5	1	5	137	181	0	0	0	0	109.8	174.4	0	1	0	0	0	0	0	0	1	0	0	0	-64.6	911	0	0	555.2	1	0
29	LB	2	1	5	1	1	1	0		0		0		83.4		0		0		1	0	0	0	0	0	0	0		0	0	0	83.4	0	0
29	LB	2	1	5	1	1	2	138	0	1	0	0	0	103.8	83.4	4	0	0	0	0	1	0	0	0	0	0	0	20.4	138	1	0	187.2	4	0
29	LB	2	1	5	1	1	3	166	138	0	1	0	0	132.8	103.8	1	4	0	0	0	0	1	0	0	0	0	0	29	304	1	0	320	5	0
29	LB	2	1	5	1	1	4	10	166	0	0	0	0	147.2	132.8	1	1	0	0	0	0	0	1	0	0	0	0	14.4	314	1	0	467.2	6	0
29	LB	2	1	5	1	1	5	152	10	0	0	0	0	74.6	147.2	0	1	0	0	0	0	0	0	1	0	0	0	-72.6	466	1	0	541.8	6	0
29	LB	2	1	5	2	1	1	216		0		0		83.4		0		0		1	0	0	0	0	0	0	0		216	0	0	83.4	0	0
29	LB	2	1	5	2	1	2	87	216	0	0	0	0	103.8	83.4	4	0	0	0	0	1	0	0	0	0	0	0	20.4	303	0	0	187.2	4	0
29	LB	2	1	5	2	1	3	3	87	0	0	0	0	132.8	103.8	1	4	0	0	0	0	1	0	0	0	0	0	29	306	0	0	320	5	0
29	LB	2	1	5	2	1	4	250	3	0	0	0	0	147.2	132.8	1	1	0	0	0	0	0	1	0	0	0	0	14.4	556	0	0	467.2	6	0
29	LB	2	1	5	2	1	5	0	250	0	0	0	0	74.6	147.2	0	1	0	0	0	0	0	0	1	0	0	0	-72.6	556	0	0	541.8	6	0
29	LB	2	1	5	3	1	1	201		0		0		83.4		0		0		1	0	0	0	0	0	0	0		201	0	0	83.4	0	0
29	LB	2	1	5	3	1	2	115	201	1	0	0	0	103.8	83.4	4	0	0	0	0	1	0	0	0	0	0	0	20.4	316	1	0	187.2	4	0
29	LB	2	1	5	3	1	3	181	115	0	1	0	0	132.8	103.8	1	4	0	0	0	0	1	0	0	0	0	0	29	497	1	0	320	5	0
29	LB	2	1	5	3	1	4	175	181	1	0	0	0	147.2	132.8	1	1	0	0	0	0	0	1	0	0	0	0	14.4	672	2	0	467.2	6	0
29	LB	2	1	5	3	1	5	207	175	0	1	0	0	74.6	147.2	0	1	0	0	0	0	0	0	1	0	0	0	-72.6	879	2	0	541.8	6	0
29	LB	2	1	5	4	1	1	0		0		0		83.4		0		0		1	0	0	0	0	0	0	0		0	0	0	83.4	0	0
29	LB	2	1	5	4	1	2	27	0	0	0	0	0	103.8	83.4	4	0	0	0	0	1	0	0	0	0	0	0	20.4	27	0	0	187.2	4	0
29	LB	2	1	5	4	1	3	137	27	1	0	0	0	132.8	103.8	1	4	0	0	0	0	1	0	0	0	0	0	29	164	1	0	320	5	0
29	LB	2	1	5	4	1	4	181	137	0	1	0	0	147.2	132.8	1	1	0	0	0	0	0	1	0	0	0	0	14.4	345	1	0	467.2	6	0
29	LB	2	1	5	4	1	5	14	181	0	0	0	0	74.6	147.2	0	1	0	0	0	0	0	0	1	0	0	0	-72.6	359	1	0	541.8	6	0
29	LB	2	1	5	5	1	1	0		0		0		83.4		0		0		1	0	0	0	0	0	0	0		0	0	0	83.4	0	0
29	LB	2	1	5	5	1	2	152	0	2	0	0	0	103.8	83.4	4	0	0	0	0	1	0	0	0	0	0	0	20.4	152	2	0	187.2	4	0
29	LB	2	1	5	5	1	3	177	152	0	2	0	0	132.8	103.8	1	4	0	0	0	0	1	0	0	0	0	0	29	329	2	0	320	5	0
29	LB	2	1	5	5	1	4	120	177	0	0	0	0	147.2	132.8	1	1	0	0	0	0	0	1	0	0	0	0	14.4	449	2	0	467.2	6	0
29	LB	2	1	5	5	1	5	0	120	0	0	0	0	74.6	147.2	0	1	0	0	0	0	0	0	1	0	0	0	-72.6	449	2	0	541.8	6	0
30	LB	2	1	5	1	1	1	221		1		0		100.2		1		0		1	0	0	0	0	0	0	0		221	1	0	100.2	1	0
30	LB	2	1	5	1	1	2	27	221	0	1	0	0	123.2	100.2	1	1	0	0	0	1	0	0	0	0	0	0	23	248	1	0	223.4	2	0
30	LB	2	1	5	1	1	3	137	27	0	0	0	0	83.4	123.2	0	1	0	0	0	0	1	0	0	0	0	0	-39.8	385	1	0	306.8	2	0
30	LB	2	1	5	1	1	4	195	137	2	0	0	0	159.2	83.4	2	0	0	0	0	0	0	1	0	0	0	0	75.8	580	3	0	466	4	0
30	LB	2	1	5	1	1	5	236	195	1	2	0	0	147.2	159.2	1	2	0	0	0	0	0	0	1	0	0	0	-12	816	4	0	613.2	5	0
30	LB	2	1	5	2	1	1	93		0		0		100.2		1		0		1	0	0	0	0	0	0	0		93	0	0	100.2	1	0
30	LB	2	1	5	2	1	2	250	93	0	0	0	0	123.2	100.2	1	1	0	0	0	1	0	0	0	0	0	0	23	343	0	0	223.4	2	0
30	LB	2	1	5	2	1	3	166	250	0	0	0	0	83.4	123.2	0	1	0	0	0	0	1	0	0	0	0	0	-39.8	509	0	0	306.8	2	0
30	LB	2	1	5	2	1	4	250	166	0	0	0	0	159.2	83.4	2	0	0	0	0	0	0	1	0	0	0	0	75.8	759	0	0	466	4	0
30	LB	2	1	5	2	1	5	250	250	0	0	0	0	147.2	159.2	1	2	0	0	0	0	0	0	1	0	0	0	-12	1009	0	0	613.2	5	0
30	LB	2	1	5	3	1	1	187		0		0		100.2		1		0		1	0	0	0	0	0	0	0		187	0	0	100.2	1	0
30	LB	2	1	5	3	1	2	152	187	1	0	0	0	123.2	100.2	1	1	0	0	0	1	0	0	0	0	0	0	23	339	1	0	223.4	2	0
30	LB	2	1	5	3	1	3	42	152	0	1	0	0	83.4	123.2	0	1	0	0	0	0	1	0	0	0	0	0	-39.8	381	1	0	306.8	2	0
30	LB	2	1	5	3	1	4	250	42	0	0	0	0	159.2	83.4	2	0	0	0	0	0	0	1	0	0	0	0	75.8	631	1	0	466	4	0
30	LB	2	1	5	3	1	5	236	250	0	0	0	0	147.2	159.2	1	2	0	0	0	0	0	0	1	0	0	0	-12	867	1	0	613.2	5	0
30	LB	2	1	5	4	1	1	0		0		0		100.2		1		0		1	0	0	0	0	0	0	0		0	0	0	100.2	1	0
30	LB	2	1	5	4	1	2	0	0	0	0	0	0	123.2	100.2	1	1	0	0	0	1	0	0	0	0	0	0	23	0	0	0	223.4	2	0
30	LB	2	1	5	4	1	3	0	0	0	0	0	0	83.4	123.2	0	1	0	0	0	0	1	0	0	0	0	0	-39.8	0	0	0	306.8	2	0
30	LB	2	1	5	4	1	4	0	0	0	0	0	0	159.2	83.4	2	0	0	0	0	0	0	1	0	0	0	0	75.8	0	0	0	466	4	0
30	LB	2	1	5	4	1	5	0	0	0	0	0	0	147.2	159.2	1	2	0	0	0	0	0	0	1	0	0	0	-12	0	0	0	613.2	5	0
30	LB	2	1	5	5	1	1	0		0		0		100.2		1		0		1	0	0	0	0	0	0	0		0	0	0	100.2	1	0
30	LB	2	1	5	5	1	2	187	0	0	0	0	0	123.2	100.2	1	1	0	0	0	1	0	0	0	0	0	0	23	187	0	0	223.4	2	0
30	LB	2	1	5	5	1	3	72	187	0	0	0	0	83.4	123.2	0	1	0	0	0	0	1	0	0	0	0	0	-39.8	259	0	0	306.8	2	0
30	LB	2	1	5	5	1	4	101	72	0	0	0	0	159.2	83.4	2	0	0	0	0	0	0	1	0	0	0	0	75.8	360	0	0	466	4	0
30	LB	2	1	5	5	1	5	14	101	0	0	0	0	147.2	159.2	1	2	0	0	0	0	0	0	1	0	0	0	-12	374	0	0	613.2	5	0
31	LB	2	1	5	1	1	1	187		0		0		93.4		0		0		1	0	0	0	0	0	0	0		187	0	0	93.4	0	0
31	LB	2	1	5	1	1	2	250	187	1	0	1	0	154.4	93.4	3	0	1	0	0	1	0	0	0	0	0	0	61	437	1	1	247.8	3	1
31	LB	2	1	5	1	1	3	250	250	0	1	0	1	174.2	154.4	0	3	0	1	0	0	1	0	0	0	0	0	19.8	687	1	1	422	3	1
31	LB	2	1	5	1	1	4	250	250	0	0	0	0	165	174.2	0	0	0	0	0	0	0	1	0	0	0	0	-9.2	937	1	1	587	3	1
31	LB	2	1	5	1	1	5	207	250	0	0	0	0	193.8	165	0	0	1	0	0	0	0	0	1	0	0	0	28.8	1144	1	1	780.8	3	2
31	LB	2	1	5	2	1	1	0		0		0		93.4		0		0		1	0	0	0	0	0	0	0		0	0	0	93.4	0	0
31	LB	2	1	5	2	1	2	27	0	0	0	0	0	154.4	93.4	3	0	1	0	0	1	0	0	0	0	0	0	61	27	0	0	247.8	3	1
31	LB	2	1	5	2	1	3	99	27	0	0	0	0	174.2	154.4	0	3	0	1	0	0	1	0	0	0	0	0	19.8	126	0	0	422	3	1
31	LB	2	1	5	2	1	4	195	99	0	0	0	0	165	174.2	0	0	0	0	0	0	0	1	0	0	0	0	-9.2	321	0	0	587	3	1
31	LB	2	1	5	2	1	5	250	195	0	0	0	0	193.8	165	0	0	1	0	0	0	0	0	1	0	0	0	28.8	571	0	0	780.8	3	2
31	LB	2	1	5	3	1	1	93		0		0		93.4		0		0		1	0	0	0	0	0	0	0		93	0	0	93.4	0	0
31	LB	2	1	5	3	1	2	207	93	1	0	0	0	154.4	93.4	3	0	1	0	0	1	0	0	0	0	0	0	61	300	1	0	247.8	3	1
31	LB	2	1	5	3	1	3	116	207	0	1	0	0	174.2	154.4	0	3	0	1	0	0	1	0	0	0	0	0	19.8	416	1	0	422	3	1
31	LB	2	1	5	3	1	4	250	116	0	0	0	0	165	174.2	0	0	0	0	0	0	0	1	0	0	0	0	-9.2	666	1	0	587	3	1
31	LB	2	1	5	3	1	5	236	250	0	0	1	0	193.8	165	0	0	1	0	0	0	0	0	1	0	0	0	28.8	902	1	1	780.8	3	2
31	LB	2	1	5	4	1	1	0		0		0		93.4		0		0		1	0	0	0	0	0	0	0		0	0	0	93.4	0	0
31	LB	2	1	5	4	1	2	181	0	1	0	0	0	154.4	93.4	3	0	1	0	0	1	0	0	0	0	0	0	61	181	1	0	247.8	3	1
31	LB	2	1	5	4	1	3	225	181	0	1	0	0	174.2	154.4	0	3	0	1	0	0	1	0	0	0	0	0	19.8	406	1	0	422	3	1
31	LB	2	1	5	4	1	4	120	225	0	0	0	0	165	174.2	0	0	0	0	0	0	0	1	0	0	0	0	-9.2	526	1	0	587	3	1
31	LB	2	1	5	4	1	5	138	120	0	0	0	0	193.8	165	0	0	1	0	0	0	0	0	1	0	0	0	28.8	664	1	0	780.8	3	2
31	LB	2	1	5	5	1	1	187		0		0		93.4		0		0		1	0	0	0	0	0	0	0		187	0	0	93.4	0	0
31	LB	2	1	5	5	1	2	107	187	0	0	0	0	154.4	93.4	3	0	1	0	0	1	0	0	0	0	0	0	61	294	0	0	247.8	3	1
31	LB	2	1	5	5	1	3	181	107	0	0	0	0	174.2	154.4	0	3	0	1	0	0	1	0	0	0	0	0	19.8	475	0	0	422	3	1
31	LB	2	1	5	5	1	4	10	181	0	0	0	0	165	174.2	0	0	0	0	0	0	0	1	0	0	0	0	-9.2	485	0	0	587	3	1
31	LB	2	1	5	5	1	5	138	10	0	0	0	0	193.8	165	0	0	1	0	0	0	0	0	1	0	0	0	28.8	623	0	0	780.8	3	2
32	LB	2	1	5	1	1	1	0		0		0		99		0		0		1	0	0	0	0	0	0	0		0	0	0	99	0	0
32	LB	2	1	5	1	1	2	44	0	0	0	0	0	115	99	0	0	0	0	0	1	0	0	0	0	0	0	16	44	0	0	214	0	0
32	LB	2	1	5	1	1	3	181	44	0	0	0	0	134	115	0	0	0	0	0	0	1	0	0	0	0	0	19	225	0	0	348	0	0
32	LB	2	1	5	1	1	4	181	181	0	0	0	0	184.2	134	0	0	0	0	0	0	0	1	0	0	0	0	50.2	406	0	0	532.2	0	0
32	LB	2	1	5	1	1	5	151	181	0	0	0	0	116	184.2	0	0	0	0	0	0	0	0	1	0	0	0	-68.2	557	0	0	648.2	0	0
32	LB	2	1	5	2	1	1	216		0		0		99		0		0		1	0	0	0	0	0	0	0		216	0	0	99	0	0
32	LB	2	1	5	2	1	2	93	216	0	0	0	0	115	99	0	0	0	0	0	1	0	0	0	0	0	0	16	309	0	0	214	0	0
32	LB	2	1	5	2	1	3	151	93	0	0	0	0	134	115	0	0	0	0	0	0	1	0	0	0	0	0	19	460	0	0	348	0	0
32	LB	2	1	5	2	1	4	120	151	0	0	0	0	184.2	134	0	0	0	0	0	0	0	1	0	0	0	0	50.2	580	0	0	532.2	0	0
32	LB	2	1	5	2	1	5	193	120	0	0	0	0	116	184.2	0	0	0	0	0	0	0	0	1	0	0	0	-68.2	773	0	0	648.2	0	0
32	LB	2	1	5	3	1	1	93		0		0		99		0		0		1	0	0	0	0	0	0	0		93	0	0	99	0	0
32	LB	2	1	5	3	1	2	187	93	0	0	0	0	115	99	0	0	0	0	0	1	0	0	0	0	0	0	16	280	0	0	214	0	0
32	LB	2	1	5	3	1	3	170	187	0	0	0	0	134	115	0	0	0	0	0	0	1	0	0	0	0	0	19	450	0	0	348	0	0
32	LB	2	1	5	3	1	4	120	170	0	0	0	0	184.2	134	0	0	0	0	0	0	0	1	0	0	0	0	50.2	570	0	0	532.2	0	0
32	LB	2	1	5	3	1	5	0	120	0	0	0	0	116	184.2	0	0	0	0	0	0	0	0	1	0	0	0	-68.2	570	0	0	648.2	0	0
32	LB	2	1	5	4	1	1	93		0		0		99		0		0		1	0	0	0	0	0	0	0		93	0	0	99	0	0
32	LB	2	1	5	4	1	2	44	93	0	0	0	0	115	99	0	0	0	0	0	1	0	0	0	0	0	0	16	137	0	0	214	0	0
32	LB	2	1	5	4	1	3	32	44	0	0	0	0	134	115	0	0	0	0	0	0	1	0	0	0	0	0	19	169	0	0	348	0	0
32	LB	2	1	5	4	1	4	250	32	0	0	0	0	184.2	134	0	0	0	0	0	0	0	1	0	0	0	0	50.2	419	0	0	532.2	0	0
32	LB	2	1	5	4	1	5	137	250	0	0	0	0	116	184.2	0	0	0	0	0	0	0	0	1	0	0	0	-68.2	556	0	0	648.2	0	0
32	LB	2	1	5	5	1	1	93		0		0		99		0		0		1	0	0	0	0	0	0	0		93	0	0	99	0	0
32	LB	2	1	5	5	1	2	207	93	0	0	0	0	115	99	0	0	0	0	0	1	0	0	0	0	0	0	16	300	0	0	214	0	0
32	LB	2	1	5	5	1	3	136	207	0	0	0	0	134	115	0	0	0	0	0	0	1	0	0	0	0	0	19	436	0	0	348	0	0
32	LB	2	1	5	5	1	4	250	136	0	0	0	0	184.2	134	0	0	0	0	0	0	0	1	0	0	0	0	50.2	686	0	0	532.2	0	0
32	LB	2	1	5	5	1	5	99	250	0	0	0	0	116	184.2	0	0	0	0	0	0	0	0	1	0	0	0	-68.2	785	0	0	648.2	0	0
33	LB	2	1	5	1	1	1	175		0		0		143.8		0		0		1	0	0	0	0	0	0	0		175	0	0	143.8	0	0
33	LB	2	1	5	1	1	2	138	175	0	0	0	0	109.4	143.8	0	0	0	0	0	1	0	0	0	0	0	0	-34.4	313	0	0	253.2	0	0
33	LB	2	1	5	1	1	3	136	138	0	0	0	0	158.8	109.4	0	0	0	0	0	0	1	0	0	0	0	0	49.4	449	0	0	412	0	0
33	LB	2	1	5	1	1	4	10	136	0	0	0	0	141	158.8	0	0	0	0	0	0	0	1	0	0	0	0	-17.8	459	0	0	553	0	0
33	LB	2	1	5	1	1	5	0	10	0	0	0	0	96.4	141	0	0	0	0	0	0	0	0	1	0	0	0	-44.6	459	0	0	649.4	0	0
33	LB	2	1	5	2	1	1	141		0		0		143.8		0		0		1	0	0	0	0	0	0	0		141	0	0	143.8	0	0
33	LB	2	1	5	2	1	2	115	141	0	0	0	0	109.4	143.8	0	0	0	0	0	1	0	0	0	0	0	0	-34.4	256	0	0	253.2	0	0
33	LB	2	1	5	2	1	3	227	115	0	0	0	0	158.8	109.4	0	0	0	0	0	0	1	0	0	0	0	0	49.4	483	0	0	412	0	0
33	LB	2	1	5	2	1	4	195	227	0	0	0	0	141	158.8	0	0	0	0	0	0	0	1	0	0	0	0	-17.8	678	0	0	553	0	0
33	LB	2	1	5	2	1	5	193	195	0	0	0	0	96.4	141	0	0	0	0	0	0	0	0	1	0	0	0	-44.6	871	0	0	649.4	0	0
33	LB	2	1	5	3	1	1	216		0		0		143.8		0		0		1	0	0	0	0	0	0	0		216	0	0	143.8	0	0
33	LB	2	1	5	3	1	2	207	216	0	0	0	0	109.4	143.8	0	0	0	0	0	1	0	0	0	0	0	0	-34.4	423	0	0	253.2	0	0
33	LB	2	1	5	3	1	3	250	207	0	0	0	0	158.8	109.4	0	0	0	0	0	0	1	0	0	0	0	0	49.4	673	0	0	412	0	0
33	LB	2	1	5	3	1	4	250	250	0	0	0	0	141	158.8	0	0	0	0	0	0	0	1	0	0	0	0	-17.8	923	0	0	553	0	0
33	LB	2	1	5	3	1	5	181	250	0	0	0	0	96.4	141	0	0	0	0	0	0	0	0	1	0	0	0	-44.6	1104	0	0	649.4	0	0
33	LB	2	1	5	4	1	1	187		0		0		143.8		0		0		1	0	0	0	0	0	0	0		187	0	0	143.8	0	0
33	LB	2	1	5	4	1	2	87	187	0	0	0	0	109.4	143.8	0	0	0	0	0	1	0	0	0	0	0	0	-34.4	274	0	0	253.2	0	0
33	LB	2	1	5	4	1	3	181	87	0	0	0	0	158.8	109.4	0	0	0	0	0	0	1	0	0	0	0	0	49.4	455	0	0	412	0	0
33	LB	2	1	5	4	1	4	250	181	0	0	0	0	141	158.8	0	0	0	0	0	0	0	1	0	0	0	0	-17.8	705	0	0	553	0	0
33	LB	2	1	5	4	1	5	108	250	0	0	0	0	96.4	141	0	0	0	0	0	0	0	0	1	0	0	0	-44.6	813	0	0	649.4	0	0
33	LB	2	1	5	5	1	1	0		0		0		143.8		0		0		1	0	0	0	0	0	0	0		0	0	0	143.8	0	0
33	LB	2	1	5	5	1	2	0	0	0	0	0	0	109.4	143.8	0	0	0	0	0	1	0	0	0	0	0	0	-34.4	0	0	0	253.2	0	0
33	LB	2	1	5	5	1	3	0	0	0	0	0	0	158.8	109.4	0	0	0	0	0	0	1	0	0	0	0	0	49.4	0	0	0	412	0	0
33	LB	2	1	5	5	1	4	0	0	0	0	0	0	141	158.8	0	0	0	0	0	0	0	1	0	0	0	0	-17.8	0	0	0	553	0	0
33	LB	2	1	5	5	1	5	0	0	0	0	0	0	96.4	141	0	0	0	0	0	0	0	0	1	0	0	0	-44.6	0	0	0	649.4	0	0
34	LB	2	1	5	1	1	1	10		0		0		117.6		1		0		1	0	0	0	0	0	0	0		10	0	0	117.6	1	0
34	LB	2	1	5	1	1	2	107	10	0	0	0	0	122.4	117.6	0	1	0	0	0	1	0	0	0	0	0	0	4.8	117	0	0	240	1	0
34	LB	2	1	5	1	1	3	0	107	0	0	0	0	136.6	122.4	0	0	0	0	0	0	1	0	0	0	0	0	14.2	117	0	0	376.6	1	0
34	LB	2	1	5	1	1	4	0	0	0	0	0	0	139	136.6	0	0	0	0	0	0	0	1	0	0	0	0	2.4	117	0	0	515.6	1	0
34	LB	2	1	5	1	1	5	0	0	0	0	0	0	108.4	139	0	0	0	0	0	0	0	0	1	0	0	0	-30.6	117	0	0	624	1	0
34	LB	2	1	5	2	1	1	173		0		0		117.6		1		0		1	0	0	0	0	0	0	0		173	0	0	117.6	1	0
34	LB	2	1	5	2	1	2	181	173	0	0	0	0	122.4	117.6	0	1	0	0	0	1	0	0	0	0	0	0	4.8	354	0	0	240	1	0
34	LB	2	1	5	2	1	3	250	181	0	0	0	0	136.6	122.4	0	0	0	0	0	0	1	0	0	0	0	0	14.2	604	0	0	376.6	1	0
34	LB	2	1	5	2	1	4	250	250	0	0	0	0	139	136.6	0	0	0	0	0	0	0	1	0	0	0	0	2.4	854	0	0	515.6	1	0
34	LB	2	1	5	2	1	5	193	250	0	0	0	0	108.4	139	0	0	0	0	0	0	0	0	1	0	0	0	-30.6	1047	0	0	624	1	0
34	LB	2	1	5	3	1	1	45		0		0		117.6		1		0		1	0	0	0	0	0	0	0		45	0	0	117.6	1	0
34	LB	2	1	5	3	1	2	138	45	0	0	0	0	122.4	117.6	0	1	0	0	0	1	0	0	0	0	0	0	4.8	183	0	0	240	1	0
34	LB	2	1	5	3	1	3	141	138	0	0	0	0	136.6	122.4	0	0	0	0	0	0	1	0	0	0	0	0	14.2	324	0	0	376.6	1	0
34	LB	2	1	5	3	1	4	195	141	0	0	0	0	139	136.6	0	0	0	0	0	0	0	1	0	0	0	0	2.4	519	0	0	515.6	1	0
34	LB	2	1	5	3	1	5	99	195	0	0	0	0	108.4	139	0	0	0	0	0	0	0	0	1	0	0	0	-30.6	618	0	0	624	1	0
34	LB	2	1	5	4	1	1	216		0		0		117.6		1		0		1	0	0	0	0	0	0	0		216	0	0	117.6	1	0
34	LB	2	1	5	4	1	2	173	216	0	0	0	0	122.4	117.6	0	1	0	0	0	1	0	0	0	0	0	0	4.8	389	0	0	240	1	0
34	LB	2	1	5	4	1	3	136	173	0	0	0	0	136.6	122.4	0	0	0	0	0	0	1	0	0	0	0	0	14.2	525	0	0	376.6	1	0
34	LB	2	1	5	4	1	4	250	136	0	0	0	0	139	136.6	0	0	0	0	0	0	0	1	0	0	0	0	2.4	775	0	0	515.6	1	0
34	LB	2	1	5	4	1	5	250	250	0	0	0	0	108.4	139	0	0	0	0	0	0	0	0	1	0	0	0	-30.6	1025	0	0	624	1	0
34	LB	2	1	5	5	1	1	144		1		0		117.6		1		0		1	0	0	0	0	0	0	0		144	1	0	117.6	1	0
34	LB	2	1	5	5	1	2	13	144	0	1	0	0	122.4	117.6	0	1	0	0	0	1	0	0	0	0	0	0	4.8	157	1	0	240	1	0
34	LB	2	1	5	5	1	3	156	13	0	0	0	0	136.6	122.4	0	0	0	0	0	0	1	0	0	0	0	0	14.2	313	1	0	376.6	1	0
34	LB	2	1	5	5	1	4	0	156	0	0	0	0	139	136.6	0	0	0	0	0	0	0	1	0	0	0	0	2.4	313	1	0	515.6	1	0
34	LB	2	1	5	5	1	5	0	0	0	0	0	0	108.4	139	0	0	0	0	0	0	0	0	1	0	0	0	-30.6	313	1	0	624	1	0
35	LB	2	1	5	1	1	1	45		0		0		33.8		0		0		1	0	0	0	0	0	0	0		45	0	0	33.8	0	0
35	LB	2	1	5	1	1	2	250	45	0	0	0	0	142.2	33.8	0	0	0	0	0	1	0	0	0	0	0	0	108.4	295	0	0	176	0	0
35	LB	2	1	5	1	1	3	250	250	0	0	0	0	147.2	142.2	0	0	0	0	0	0	1	0	0	0	0	0	5	545	0	0	323.2	0	0
35	LB	2	1	5	1	1	4	250	250	0	0	0	0	176.2	147.2	0	0	0	0	0	0	0	1	0	0	0	0	29	795	0	0	499.4	0	0
35	LB	2	1	5	1	1	5	193	250	0	0	0	0	148.8	176.2	0	0	0	0	0	0	0	0	1	0	0	0	-27.4	988	0	0	648.2	0	0
35	LB	2	1	5	2	1	1	0		0		0		33.8		0		0		1	0	0	0	0	0	0	0		0	0	0	33.8	0	0
35	LB	2	1	5	2	1	2	44	0	0	0	0	0	142.2	33.8	0	0	0	0	0	1	0	0	0	0	0	0	108.4	44	0	0	176	0	0
35	LB	2	1	5	2	1	3	141	44	0	0	0	0	147.2	142.2	0	0	0	0	0	0	1	0	0	0	0	0	5	185	0	0	323.2	0	0
35	LB	2	1	5	2	1	4	104	141	0	0	0	0	176.2	147.2	0	0	0	0	0	0	0	1	0	0	0	0	29	289	0	0	499.4	0	0
35	LB	2	1	5	2	1	5	14	104	0	0	0	0	148.8	176.2	0	0	0	0	0	0	0	0	1	0	0	0	-27.4	303	0	0	648.2	0	0
35	LB	2	1	5	3	1	1	12		0		0		33.8		0		0		1	0	0	0	0	0	0	0		12	0	0	33.8	0	0
35	LB	2	1	5	3	1	2	27	12	0	0	0	0	142.2	33.8	0	0	0	0	0	1	0	0	0	0	0	0	108.4	39	0	0	176	0	0
35	LB	2	1	5	3	1	3	39	27	0	0	0	0	147.2	142.2	0	0	0	0	0	0	1	0	0	0	0	0	5	78	0	0	323.2	0	0
35	LB	2	1	5	3	1	4	104	39	0	0	0	0	176.2	147.2	0	0	0	0	0	0	0	1	0	0	0	0	29	182	0	0	499.4	0	0
35	LB	2	1	5	3	1	5	149	104	0	0	0	0	148.8	176.2	0	0	0	0	0	0	0	0	1	0	0	0	-27.4	331	0	0	648.2	0	0
35	LB	2	1	5	4	1	1	0		0		0		33.8		0		0		1	0	0	0	0	0	0	0		0	0	0	33.8	0	0
35	LB	2	1	5	4	1	2	195	0	0	0	0	0	142.2	33.8	0	0	0	0	0	1	0	0	0	0	0	0	108.4	195	0	0	176	0	0
35	LB	2	1	5	4	1	3	136	195	0	0	0	0	147.2	142.2	0	0	0	0	0	0	1	0	0	0	0	0	5	331	0	0	323.2	0	0
35	LB	2	1	5	4	1	4	173	136	0	0	0	0	176.2	147.2	0	0	0	0	0	0	0	1	0	0	0	0	29	504	0	0	499.4	0	0
35	LB	2	1	5	4	1	5	250	173	0	0	0	0	148.8	176.2	0	0	0	0	0	0	0	0	1	0	0	0	-27.4	754	0	0	648.2	0	0
35	LB	2	1	5	5	1	1	112		0		0		33.8		0		0		1	0	0	0	0	0	0	0		112	0	0	33.8	0	0
35	LB	2	1	5	5	1	2	195	112	0	0	0	0	142.2	33.8	0	0	0	0	0	1	0	0	0	0	0	0	108.4	307	0	0	176	0	0
35	LB	2	1	5	5	1	3	170	195	0	0	0	0	147.2	142.2	0	0	0	0	0	0	1	0	0	0	0	0	5	477	0	0	323.2	0	0
35	LB	2	1	5	5	1	4	250	170	0	0	0	0	176.2	147.2	0	0	0	0	0	0	0	1	0	0	0	0	29	727	0	0	499.4	0	0
35	LB	2	1	5	5	1	5	138	250	0	0	0	0	148.8	176.2	0	0	0	0	0	0	0	0	1	0	0	0	-27.4	865	0	0	648.2	0	0
36	LB	2	1	5	1	1	1	187		0		0		90.6		0		0		1	0	0	0	0	0	0	0		187	0	0	90.6	0	0
36	LB	2	1	5	1	1	2	250	187	0	0	0	0	113.8	90.6	0	0	2	0	0	1	0	0	0	0	0	0	23.2	437	0	0	204.4	0	2
36	LB	2	1	5	1	1	3	250	250	1	0	0	0	123.6	113.8	1	0	0	2	0	0	1	0	0	0	0	0	9.8	687	1	0	328	1	2
36	LB	2	1	5	1	1	4	181	250	0	1	0	0	127.2	123.6	2	1	1	0	0	0	0	1	0	0	0	0	3.6	868	1	0	455.2	3	3
36	LB	2	1	5	1	1	5	193	181	1	0	0	0	80.4	127.2	1	2	0	1	0	0	0	0	1	0	0	0	-46.8	1061	2	0	535.6	4	3
36	LB	2	1	5	2	1	1	173		0		0		90.6		0		0		1	0	0	0	0	0	0	0		173	0	0	90.6	0	0
36	LB	2	1	5	2	1	2	138	173	0	0	2	0	113.8	90.6	0	0	2	0	0	1	0	0	0	0	0	0	23.2	311	0	2	204.4	0	2
36	LB	2	1	5	2	1	3	116	138	0	0	0	2	123.6	113.8	1	0	0	2	0	0	1	0	0	0	0	0	9.8	427	0	2	328	1	2
36	LB	2	1	5	2	1	4	24	116	1	0	0	0	127.2	123.6	2	1	1	0	0	0	0	1	0	0	0	0	3.6	451	1	2	455.2	3	3
36	LB	2	1	5	2	1	5	0	24	0	1	0	0	80.4	127.2	1	2	0	1	0	0	0	0	1	0	0	0	-46.8	451	1	2	535.6	4	3
36	LB	2	1	5	3	1	1	0		0		0		90.6		0		0		1	0	0	0	0	0	0	0		0	0	0	90.6	0	0
36	LB	2	1	5	3	1	2	0	0	0	0	0	0	113.8	90.6	0	0	2	0	0	1	0	0	0	0	0	0	23.2	0	0	0	204.4	0	2
36	LB	2	1	5	3	1	3	0	0	0	0	0	0	123.6	113.8	1	0	0	2	0	0	1	0	0	0	0	0	9.8	0	0	0	328	1	2
36	LB	2	1	5	3	1	4	0	0	0	0	0	0	127.2	123.6	2	1	1	0	0	0	0	1	0	0	0	0	3.6	0	0	0	455.2	3	3
36	LB	2	1	5	3	1	5	0	0	0	0	0	0	80.4	127.2	1	2	0	1	0	0	0	0	1	0	0	0	-46.8	0	0	0	535.6	4	3
36	LB	2	1	5	4	1	1	93		0		0		90.6		0		0		1	0	0	0	0	0	0	0		93	0	0	90.6	0	0
36	LB	2	1	5	4	1	2	0	93	0	0	0	0	113.8	90.6	0	0	2	0	0	1	0	0	0	0	0	0	23.2	93	0	0	204.4	0	2
36	LB	2	1	5	4	1	3	17	0	0	0	0	0	123.6	113.8	1	0	0	2	0	0	1	0	0	0	0	0	9.8	110	0	0	328	1	2
36	LB	2	1	5	4	1	4	181	17	1	0	1	0	127.2	123.6	2	1	1	0	0	0	0	1	0	0	0	0	3.6	291	1	1	455.2	3	3
36	LB	2	1	5	4	1	5	14	181	0	1	0	1	80.4	127.2	1	2	0	1	0	0	0	0	1	0	0	0	-46.8	305	1	1	535.6	4	3
36	LB	2	1	5	5	1	1	0		0		0		90.6		0		0		1	0	0	0	0	0	0	0		0	0	0	90.6	0	0
36	LB	2	1	5	5	1	2	181	0	0	0	0	0	113.8	90.6	0	0	2	0	0	1	0	0	0	0	0	0	23.2	181	0	0	204.4	0	2
36	LB	2	1	5	5	1	3	235	181	0	0	0	0	123.6	113.8	1	0	0	2	0	0	1	0	0	0	0	0	9.8	416	0	0	328	1	2
36	LB	2	1	5	5	1	4	250	235	0	0	0	0	127.2	123.6	2	1	1	0	0	0	0	1	0	0	0	0	3.6	666	0	0	455.2	3	3
36	LB	2	1	5	5	1	5	195	250	0	0	0	0	80.4	127.2	1	2	0	1	0	0	0	0	1	0	0	0	-46.8	861	0	0	535.6	4	3
37	LB	2	1	5	1	1	1	187		0		0		77.8		0		0		1	0	0	0	0	0	0	0		187	0	0	77.8	0	0
37	LB	2	1	5	1	1	2	152	187	1	0	0	0	76.8	77.8	2	0	0	0	0	1	0	0	0	0	0	0	-1	339	1	0	154.6	2	0
37	LB	2	1	5	1	1	3	151	152	0	1	0	0	69.8	76.8	0	2	0	0	0	0	1	0	0	0	0	0	-7	490	1	0	224.4	2	0
37	LB	2	1	5	1	1	4	250	151	1	0	0	0	128	69.8	4	0	0	0	0	0	0	1	0	0	0	0	58.2	740	2	0	352.4	6	0
37	LB	2	1	5	1	1	5	236	250	1	1	0	0	77.6	128	1	4	0	0	0	0	0	0	1	0	0	0	-50.4	976	3	0	430	7	0
37	LB	2	1	5	2	1	1	93		0		0		77.8		0		0		1	0	0	0	0	0	0	0		93	0	0	77.8	0	0
37	LB	2	1	5	2	1	2	138	93	1	0	0	0	76.8	77.8	2	0	0	0	0	1	0	0	0	0	0	0	-1	231	1	0	154.6	2	0
37	LB	2	1	5	2	1	3	137	138	0	1	0	0	69.8	76.8	0	2	0	0	0	0	1	0	0	0	0	0	-7	368	1	0	224.4	2	0
37	LB	2	1	5	2	1	4	195	137	2	0	0	0	128	69.8	4	0	0	0	0	0	0	1	0	0	0	0	58.2	563	3	0	352.4	6	0
37	LB	2	1	5	2	1	5	94	195	0	2	0	0	77.6	128	1	4	0	0	0	0	0	0	1	0	0	0	-50.4	657	3	0	430	7	0
37	LB	2	1	5	3	1	1	16		0		0		77.8		0		0		1	0	0	0	0	0	0	0		16	0	0	77.8	0	0
37	LB	2	1	5	3	1	2	0	16	0	0	0	0	76.8	77.8	2	0	0	0	0	1	0	0	0	0	0	0	-1	16	0	0	154.6	2	0
37	LB	2	1	5	3	1	3	0	0	0	0	0	0	69.8	76.8	0	2	0	0	0	0	1	0	0	0	0	0	-7	16	0	0	224.4	2	0
37	LB	2	1	5	3	1	4	0	0	0	0	0	0	128	69.8	4	0	0	0	0	0	0	1	0	0	0	0	58.2	16	0	0	352.4	6	0
37	LB	2	1	5	3	1	5	0	0	0	0	0	0	77.6	128	1	4	0	0	0	0	0	0	1	0	0	0	-50.4	16	0	0	430	7	0
37	LB	2	1	5	4	1	1	93		0		0		77.8		0		0		1	0	0	0	0	0	0	0		93	0	0	77.8	0	0
37	LB	2	1	5	4	1	2	58	93	0	0	0	0	76.8	77.8	2	0	0	0	0	1	0	0	0	0	0	0	-1	151	0	0	154.6	2	0
37	LB	2	1	5	4	1	3	61	58	0	0	0	0	69.8	76.8	0	2	0	0	0	0	1	0	0	0	0	0	-7	212	0	0	224.4	2	0
37	LB	2	1	5	4	1	4	195	61	1	0	0	0	128	69.8	4	0	0	0	0	0	0	1	0	0	0	0	58.2	407	1	0	352.4	6	0
37	LB	2	1	5	4	1	5	58	195	0	1	0	0	77.6	128	1	4	0	0	0	0	0	0	1	0	0	0	-50.4	465	1	0	430	7	0
37	LB	2	1	5	5	1	1	0		0		0		77.8		0		0		1	0	0	0	0	0	0	0		0	0	0	77.8	0	0
37	LB	2	1	5	5	1	2	36	0	0	0	0	0	76.8	77.8	2	0	0	0	0	1	0	0	0	0	0	0	-1	36	0	0	154.6	2	0
37	LB	2	1	5	5	1	3	0	36	0	0	0	0	69.8	76.8	0	2	0	0	0	0	1	0	0	0	0	0	-7	36	0	0	224.4	2	0
37	LB	2	1	5	5	1	4	0	0	0	0	0	0	128	69.8	4	0	0	0	0	0	0	1	0	0	0	0	58.2	36	0	0	352.4	6	0
37	LB	2	1	5	5	1	5	0	0	0	0	0	0	77.6	128	1	4	0	0	0	0	0	0	1	0	0	0	-50.4	36	0	0	430	7	0
38	LB	2	1	5	1	1	1	93		0		0		18.6		0		0		1	0	0	0	0	0	0	0		93	0	0	18.6	0	0
38	LB	2	1	5	1	1	2	250	93	1	0	0	0	120	18.6	1	0	0	0	0	1	0	0	0	0	0	0	101.4	343	1	0	138.6	1	0
38	LB	2	1	5	1	1	3	250	250	0	1	0	0	123.2	120	0	1	0	0	0	0	1	0	0	0	0	0	3.2	593	1	0	261.8	1	0
38	LB	2	1	5	1	1	4	250	250	0	0	0	0	130	123.2	0	0	0	0	0	0	0	1	0	0	0	0	6.8	843	1	0	391.8	1	0
38	LB	2	1	5	1	1	5	112	250	0	0	0	0	22.4	130	0	0	0	0	0	0	0	0	1	0	0	0	-107.6	955	1	0	414.2	1	0
38	LB	2	1	5	2	1	1	0		0		0		18.6		0		0		1	0	0	0	0	0	0	0		0	0	0	18.6	0	0
38	LB	2	1	5	2	1	2	207	0	0	0	0	0	120	18.6	1	0	0	0	0	1	0	0	0	0	0	0	101.4	207	0	0	138.6	1	0
38	LB	2	1	5	2	1	3	195	207	0	0	0	0	123.2	120	0	1	0	0	0	0	1	0	0	0	0	0	3.2	402	0	0	261.8	1	0
38	LB	2	1	5	2	1	4	195	195	0	0	0	0	130	123.2	0	0	0	0	0	0	0	1	0	0	0	0	6.8	597	0	0	391.8	1	0
38	LB	2	1	5	2	1	5	0	195	0	0	0	0	22.4	130	0	0	0	0	0	0	0	0	1	0	0	0	-107.6	597	0	0	414.2	1	0
38	LB	2	1	5	3	1	1	0		0		0		18.6		0		0		1	0	0	0	0	0	0	0		0	0	0	18.6	0	0
38	LB	2	1	5	3	1	2	107	0	0	0	0	0	120	18.6	1	0	0	0	0	1	0	0	0	0	0	0	101.4	107	0	0	138.6	1	0
38	LB	2	1	5	3	1	3	0	107	0	0	0	0	123.2	120	0	1	0	0	0	0	1	0	0	0	0	0	3.2	107	0	0	261.8	1	0
38	LB	2	1	5	3	1	4	0	0	0	0	0	0	130	123.2	0	0	0	0	0	0	0	1	0	0	0	0	6.8	107	0	0	391.8	1	0
38	LB	2	1	5	3	1	5	0	0	0	0	0	0	22.4	130	0	0	0	0	0	0	0	0	1	0	0	0	-107.6	107	0	0	414.2	1	0
38	LB	2	1	5	4	1	1	0		0		0		18.6		0		0		1	0	0	0	0	0	0	0		0	0	0	18.6	0	0
38	LB	2	1	5	4	1	2	36	0	0	0	0	0	120	18.6	1	0	0	0	0	1	0	0	0	0	0	0	101.4	36	0	0	138.6	1	0
38	LB	2	1	5	4	1	3	99	36	0	0	0	0	123.2	120	0	1	0	0	0	0	1	0	0	0	0	0	3.2	135	0	0	261.8	1	0
38	LB	2	1	5	4	1	4	181	99	0	0	0	0	130	123.2	0	0	0	0	0	0	0	1	0	0	0	0	6.8	316	0	0	391.8	1	0
38	LB	2	1	5	4	1	5	0	181	0	0	0	0	22.4	130	0	0	0	0	0	0	0	0	1	0	0	0	-107.6	316	0	0	414.2	1	0
38	LB	2	1	5	5	1	1	0		0		0		18.6		0		0		1	0	0	0	0	0	0	0		0	0	0	18.6	0	0
38	LB	2	1	5	5	1	2	0	0	0	0	0	0	120	18.6	1	0	0	0	0	1	0	0	0	0	0	0	101.4	0	0	0	138.6	1	0
38	LB	2	1	5	5	1	3	72	0	0	0	0	0	123.2	120	0	1	0	0	0	0	1	0	0	0	0	0	3.2	72	0	0	261.8	1	0
38	LB	2	1	5	5	1	4	24	72	0	0	0	0	130	123.2	0	0	0	0	0	0	0	1	0	0	0	0	6.8	96	0	0	391.8	1	0
38	LB	2	1	5	5	1	5	0	24	0	0	0	0	22.4	130	0	0	0	0	0	0	0	0	1	0	0	0	-107.6	96	0	0	414.2	1	0
39	LB	2	1	5	1	1	1	0		0		0		53.2		1		0		1	0	0	0	0	0	0	0		0	0	0	53.2	1	0
39	LB	2	1	5	1	1	2	36	0	0	0	0	0	121.2	53.2	0	1	0	0	0	1	0	0	0	0	0	0	68	36	0	0	174.4	1	0
39	LB	2	1	5	1	1	3	122	36	1	0	0	0	149.6	121.2	1	0	0	0	0	0	1	0	0	0	0	0	28.4	158	1	0	324	2	0
39	LB	2	1	5	1	1	4	250	122	0	1	0	0	148.4	149.6	0	1	0	0	0	0	0	1	0	0	0	0	-1.2	408	1	0	472.4	2	0
39	LB	2	1	5	1	1	5	207	250	0	0	0	0	129.4	148.4	0	0	0	0	0	0	0	0	1	0	0	0	-19	615	1	0	601.8	2	0
39	LB	2	1	5	2	1	1	0		0		0		53.2		1		0		1	0	0	0	0	0	0	0		0	0	0	53.2	1	0
39	LB	2	1	5	2	1	2	173	0	0	0	0	0	121.2	53.2	0	1	0	0	0	1	0	0	0	0	0	0	68	173	0	0	174.4	1	0
39	LB	2	1	5	2	1	3	99	173	0	0	0	0	149.6	121.2	1	0	0	0	0	0	1	0	0	0	0	0	28.4	272	0	0	324	2	0
39	LB	2	1	5	2	1	4	10	99	0	0	0	0	148.4	149.6	0	1	0	0	0	0	0	1	0	0	0	0	-1.2	282	0	0	472.4	2	0
39	LB	2	1	5	2	1	5	108	10	0	0	0	0	129.4	148.4	0	0	0	0	0	0	0	0	1	0	0	0	-19	390	0	0	601.8	2	0
39	LB	2	1	5	3	1	1	0		0		0		53.2		1		0		1	0	0	0	0	0	0	0		0	0	0	53.2	1	0
39	LB	2	1	5	3	1	2	152	0	0	0	0	0	121.2	53.2	0	1	0	0	0	1	0	0	0	0	0	0	68	152	0	0	174.4	1	0
39	LB	2	1	5	3	1	3	136	152	0	0	0	0	149.6	121.2	1	0	0	0	0	0	1	0	0	0	0	0	28.4	288	0	0	324	2	0
39	LB	2	1	5	3	1	4	195	136	0	0	0	0	148.4	149.6	0	1	0	0	0	0	0	1	0	0	0	0	-1.2	483	0	0	472.4	2	0
39	LB	2	1	5	3	1	5	151	195	0	0	0	0	129.4	148.4	0	0	0	0	0	0	0	0	1	0	0	0	-19	634	0	0	601.8	2	0
39	LB	2	1	5	4	1	1	250		1		0		53.2		1		0		1	0	0	0	0	0	0	0		250	1	0	53.2	1	0
39	LB	2	1	5	4	1	2	50	250	0	1	0	0	121.2	53.2	0	1	0	0	0	1	0	0	0	0	0	0	68	300	1	0	174.4	1	0
39	LB	2	1	5	4	1	3	250	50	0	0	0	0	149.6	121.2	1	0	0	0	0	0	1	0	0	0	0	0	28.4	550	1	0	324	2	0
39	LB	2	1	5	4	1	4	106	250	0	0	0	0	148.4	149.6	0	1	0	0	0	0	0	1	0	0	0	0	-1.2	656	1	0	472.4	2	0
39	LB	2	1	5	4	1	5	43	106	0	0	0	0	129.4	148.4	0	0	0	0	0	0	0	0	1	0	0	0	-19	699	1	0	601.8	2	0
39	LB	2	1	5	5	1	1	16		0		0		53.2		1		0		1	0	0	0	0	0	0	0		16	0	0	53.2	1	0
39	LB	2	1	5	5	1	2	195	16	0	0	0	0	121.2	53.2	0	1	0	0	0	1	0	0	0	0	0	0	68	211	0	0	174.4	1	0
39	LB	2	1	5	5	1	3	141	195	0	0	0	0	149.6	121.2	1	0	0	0	0	0	1	0	0	0	0	0	28.4	352	0	0	324	2	0
39	LB	2	1	5	5	1	4	181	141	0	0	0	0	148.4	149.6	0	1	0	0	0	0	0	1	0	0	0	0	-1.2	533	0	0	472.4	2	0
39	LB	2	1	5	5	1	5	138	181	0	0	0	0	129.4	148.4	0	0	0	0	0	0	0	0	1	0	0	0	-19	671	0	0	601.8	2	0
40	LB	2	1	5	1	1	1	0		0		0		63		2		0		1	0	0	0	0	0	0	0		0	0	0	63	2	0
40	LB	2	1	5	1	1	2	0	0	0	0	0	0	76.4	63	1	2	0	0	0	1	0	0	0	0	0	0	13.4	0	0	0	139.4	3	0
40	LB	2	1	5	1	1	3	97	0	0	0	0	0	75.8	76.4	0	1	0	0	0	0	1	0	0	0	0	0	-0.6	97	0	0	215.2	3	0
40	LB	2	1	5	1	1	4	10	97	0	0	0	0	58.4	75.8	0	0	0	0	0	0	0	1	0	0	0	0	-17.4	107	0	0	273.6	3	0
40	LB	2	1	5	1	1	5	0	10	0	0	0	0	37.6	58.4	0	0	0	0	0	0	0	0	1	0	0	0	-20.8	107	0	0	311.2	3	0
40	LB	2	1	5	2	1	1	110		0		0		63		2		0		1	0	0	0	0	0	0	0		110	0	0	63	2	0
40	LB	2	1	5	2	1	2	13	110	1	0	0	0	76.4	63	1	2	0	0	0	1	0	0	0	0	0	0	13.4	123	1	0	139.4	3	0
40	LB	2	1	5	2	1	3	141	13	0	1	0	0	75.8	76.4	0	1	0	0	0	0	1	0	0	0	0	0	-0.6	264	1	0	215.2	3	0
40	LB	2	1	5	2	1	4	0	141	0	0	0	0	58.4	75.8	0	0	0	0	0	0	0	1	0	0	0	0	-17.4	264	1	0	273.6	3	0
40	LB	2	1	5	2	1	5	0	0	0	0	0	0	37.6	58.4	0	0	0	0	0	0	0	0	1	0	0	0	-20.8	264	1	0	311.2	3	0
40	LB	2	1	5	3	1	1	93		2		0		63		2		0		1	0	0	0	0	0	0	0		93	2	0	63	2	0
40	LB	2	1	5	3	1	2	207	93	0	2	0	0	76.4	63	1	2	0	0	0	1	0	0	0	0	0	0	13.4	300	2	0	139.4	3	0
40	LB	2	1	5	3	1	3	42	207	0	0	0	0	75.8	76.4	0	1	0	0	0	0	1	0	0	0	0	0	-0.6	342	2	0	215.2	3	0
40	LB	2	1	5	3	1	4	195	42	0	0	0	0	58.4	75.8	0	0	0	0	0	0	0	1	0	0	0	0	-17.4	537	2	0	273.6	3	0
40	LB	2	1	5	3	1	5	94	195	0	0	0	0	37.6	58.4	0	0	0	0	0	0	0	0	1	0	0	0	-20.8	631	2	0	311.2	3	0
40	LB	2	1	5	4	1	1	0		0		0		63		2		0		1	0	0	0	0	0	0	0		0	0	0	63	2	0
40	LB	2	1	5	4	1	2	24	0	0	0	0	0	76.4	63	1	2	0	0	0	1	0	0	0	0	0	0	13.4	24	0	0	139.4	3	0
40	LB	2	1	5	4	1	3	0	24	0	0	0	0	75.8	76.4	0	1	0	0	0	0	1	0	0	0	0	0	-0.6	24	0	0	215.2	3	0
40	LB	2	1	5	4	1	4	0	0	0	0	0	0	58.4	75.8	0	0	0	0	0	0	0	1	0	0	0	0	-17.4	24	0	0	273.6	3	0
40	LB	2	1	5	4	1	5	0	0	0	0	0	0	37.6	58.4	0	0	0	0	0	0	0	0	1	0	0	0	-20.8	24	0	0	311.2	3	0
40	LB	2	1	5	5	1	1	112		0		0		63		2		0		1	0	0	0	0	0	0	0		112	0	0	63	2	0
40	LB	2	1	5	5	1	2	138	112	0	0	0	0	76.4	63	1	2	0	0	0	1	0	0	0	0	0	0	13.4	250	0	0	139.4	3	0
40	LB	2	1	5	5	1	3	99	138	0	0	0	0	75.8	76.4	0	1	0	0	0	0	1	0	0	0	0	0	-0.6	349	0	0	215.2	3	0
40	LB	2	1	5	5	1	4	87	99	0	0	0	0	58.4	75.8	0	0	0	0	0	0	0	1	0	0	0	0	-17.4	436	0	0	273.6	3	0
40	LB	2	1	5	5	1	5	94	87	0	0	0	0	37.6	58.4	0	0	0	0	0	0	0	0	1	0	0	0	-20.8	530	0	0	311.2	3	0
41	LB	3	2	5	1	1	1	0		0		0		107		0		0		1	0	0	0	0	0	0	0		0	0	0	107	0	0
41	LB	3	2	5	1	1	2	41	0	0	0	0	0	76.6	107	0	0	0	0	0	1	0	0	0	0	0	0	-30.4	41	0	0	183.6	0	0
41	LB	3	2	5	1	1	3	72	41	0	0	0	0	99.8	76.6	0	0	2	0	0	0	1	0	0	0	0	0	23.2	113	0	0	283.4	0	2
41	LB	3	2	5	1	1	4	0	72	0	0	0	0	109.8	99.8	0	0	0	2	0	0	0	1	0	0	0	0	10	113	0	0	393.2	0	2
41	LB	3	2	5	1	1	5	0	0	0	0	0	0	41.4	109.8	0	0	46	0	0	0	0	0	1	0	0	0	-68.4	113	0	0	434.6	0	48
41	LB	3	2	5	2	1	1	221		0		0		107		0		0		1	0	0	0	0	0	0	0		221	0	0	107	0	0
41	LB	3	2	5	2	1	2	129	221	0	0	0	0	76.6	107	0	0	0	0	0	1	0	0	0	0	0	0	-30.4	350	0	0	183.6	0	0
41	LB	3	2	5	2	1	3	88	129	0	0	0	0	99.8	76.6	0	0	2	0	0	0	1	0	0	0	0	0	23.2	438	0	0	283.4	0	2
41	LB	3	2	5	2	1	4	195	88	0	0	0	0	109.8	99.8	0	0	0	2	0	0	0	1	0	0	0	0	10	633	0	0	393.2	0	2
41	LB	3	2	5	2	1	5	193	195	0	0	0	0	41.4	109.8	0	0	46	0	0	0	0	0	1	0	0	0	-68.4	826	0	0	434.6	0	48
41	LB	3	2	5	3	1	1	221		0		0		107		0		0		1	0	0	0	0	0	0	0		221	0	0	107	0	0
41	LB	3	2	5	3	1	2	164	221	0	0	0	0	76.6	107	0	0	0	0	0	1	0	0	0	0	0	0	-30.4	385	0	0	183.6	0	0
41	LB	3	2	5	3	1	3	212	164	0	0	0	0	99.8	76.6	0	0	2	0	0	0	1	0	0	0	0	0	23.2	597	0	0	283.4	0	2
41	LB	3	2	5	3	1	4	173	212	0	0	0	0	109.8	99.8	0	0	0	2	0	0	0	1	0	0	0	0	10	770	0	0	393.2	0	2
41	LB	3	2	5	3	1	5	0	173	0	0	0	0	41.4	109.8	0	0	46	0	0	0	0	0	1	0	0	0	-68.4	770	0	0	434.6	0	48
41	LB	3	2	5	4	1	1	0		0		0		107		0		0		1	0	0	0	0	0	0	0		0	0	0	107	0	0
41	LB	3	2	5	4	1	2	0	0	0	0	0	0	76.6	107	0	0	0	0	0	1	0	0	0	0	0	0	-30.4	0	0	0	183.6	0	0
41	LB	3	2	5	4	1	3	0	0	0	0	0	0	99.8	76.6	0	0	2	0	0	0	1	0	0	0	0	0	23.2	0	0	0	283.4	0	2
41	LB	3	2	5	4	1	4	0	0	0	0	0	0	109.8	99.8	0	0	0	2	0	0	0	1	0	0	0	0	10	0	0	0	393.2	0	2
41	LB	3	2	5	4	1	5	0	0	0	0	0	0	41.4	109.8	0	0	46	0	0	0	0	0	1	0	0	0	-68.4	0	0	0	434.6	0	48
41	LB	3	2	5	5	1	1	93		0		0		107		0		0		1	0	0	0	0	0	0	0		93	0	0	107	0	0
41	LB	3	2	5	5	1	2	49	93	0	0	0	0	76.6	107	0	0	0	0	0	1	0	0	0	0	0	0	-30.4	142	0	0	183.6	0	0
41	LB	3	2	5	5	1	3	127	49	0	0	2	0	99.8	76.6	0	0	2	0	0	0	1	0	0	0	0	0	23.2	269	0	2	283.4	0	2
41	LB	3	2	5	5	1	4	181	127	0	0	0	2	109.8	99.8	0	0	0	2	0	0	0	1	0	0	0	0	10	450	0	2	393.2	0	2
41	LB	3	2	5	5	1	5	14	181	0	0	46	0	41.4	109.8	0	0	46	0	0	0	0	0	1	0	0	0	-68.4	464	0	48	434.6	0	48
42	LB	3	2	5	1	1	1	0		0		0		92		0		0		1	0	0	0	0	0	0	0		0	0	0	92	0	0
42	LB	3	2	5	1	1	2	0	0	0	0	0	0	75.4	92	0	0	0	0	0	1	0	0	0	0	0	0	-16.6	0	0	0	167.4	0	0
42	LB	3	2	5	1	1	3	0	0	0	0	0	0	125.4	75.4	0	0	0	0	0	0	1	0	0	0	0	0	50	0	0	0	292.8	0	0
42	LB	3	2	5	1	1	4	0	0	0	0	0	0	120.2	125.4	0	0	0	0	0	0	0	1	0	0	0	0	-5.2	0	0	0	413	0	0
42	LB	3	2	5	1	1	5	0	0	0	0	0	0	77.6	120.2	0	0	0	0	0	0	0	0	1	0	0	0	-42.6	0	0	0	490.6	0	0
42	LB	3	2	5	2	1	1	93		0		0		92		0		0		1	0	0	0	0	0	0	0		93	0	0	92	0	0
42	LB	3	2	5	2	1	2	115	93	0	0	0	0	75.4	92	0	0	0	0	0	1	0	0	0	0	0	0	-16.6	208	0	0	167.4	0	0
42	LB	3	2	5	2	1	3	241	115	0	0	0	0	125.4	75.4	0	0	0	0	0	0	1	0	0	0	0	0	50	449	0	0	292.8	0	0
42	LB	3	2	5	2	1	4	101	241	0	0	0	0	120.2	125.4	0	0	0	0	0	0	0	1	0	0	0	0	-5.2	550	0	0	413	0	0
42	LB	3	2	5	2	1	5	138	101	0	0	0	0	77.6	120.2	0	0	0	0	0	0	0	0	1	0	0	0	-42.6	688	0	0	490.6	0	0
42	LB	3	2	5	3	1	1	146		0		0		92		0		0		1	0	0	0	0	0	0	0		146	0	0	92	0	0
42	LB	3	2	5	3	1	2	41	146	0	0	0	0	75.4	92	0	0	0	0	0	1	0	0	0	0	0	0	-16.6	187	0	0	167.4	0	0
42	LB	3	2	5	3	1	3	3	41	0	0	0	0	125.4	75.4	0	0	0	0	0	0	1	0	0	0	0	0	50	190	0	0	292.8	0	0
42	LB	3	2	5	3	1	4	0	3	0	0	0	0	120.2	125.4	0	0	0	0	0	0	0	1	0	0	0	0	-5.2	190	0	0	413	0	0
42	LB	3	2	5	3	1	5	0	0	0	0	0	0	77.6	120.2	0	0	0	0	0	0	0	0	1	0	0	0	-42.6	190	0	0	490.6	0	0
42	LB	3	2	5	4	1	1	221		0		0		92		0		0		1	0	0	0	0	0	0	0		221	0	0	92	0	0
42	LB	3	2	5	4	1	2	186	221	0	0	0	0	75.4	92	0	0	0	0	0	1	0	0	0	0	0	0	-16.6	407	0	0	167.4	0	0
42	LB	3	2	5	4	1	3	241	186	0	0	0	0	125.4	75.4	0	0	0	0	0	0	1	0	0	0	0	0	50	648	0	0	292.8	0	0
42	LB	3	2	5	4	1	4	250	241	0	0	0	0	120.2	125.4	0	0	0	0	0	0	0	1	0	0	0	0	-5.2	898	0	0	413	0	0
42	LB	3	2	5	4	1	5	250	250	0	0	0	0	77.6	120.2	0	0	0	0	0	0	0	0	1	0	0	0	-42.6	1148	0	0	490.6	0	0
42	LB	3	2	5	5	1	1	0		0		0		92		0		0		1	0	0	0	0	0	0	0		0	0	0	92	0	0
42	LB	3	2	5	5	1	2	35	0	0	0	0	0	75.4	92	0	0	0	0	0	1	0	0	0	0	0	0	-16.6	35	0	0	167.4	0	0
42	LB	3	2	5	5	1	3	142	35	0	0	0	0	125.4	75.4	0	0	0	0	0	0	1	0	0	0	0	0	50	177	0	0	292.8	0	0
42	LB	3	2	5	5	1	4	250	142	0	0	0	0	120.2	125.4	0	0	0	0	0	0	0	1	0	0	0	0	-5.2	427	0	0	413	0	0
42	LB	3	2	5	5	1	5	0	250	0	0	0	0	77.6	120.2	0	0	0	0	0	0	0	0	1	0	0	0	-42.6	427	0	0	490.6	0	0
43	LB	3	2	5	1	1	1	93		0		0		137.2		0		6		1	0	0	0	0	0	0	0		93	0	0	137.2	0	6
43	LB	3	2	5	1	1	2	27	93	0	0	0	0	120.4	137.2	0	0	0	6	0	1	0	0	0	0	0	0	-16.8	120	0	0	257.6	0	6
43	LB	3	2	5	1	1	3	17	27	0	0	0	0	99.4	120.4	0	0	0	0	0	0	1	0	0	0	0	0	-21	137	0	0	357	0	6
43	LB	3	2	5	1	1	4	101	17	0	0	0	0	154.4	99.4	0	0	0	0	0	0	0	1	0	0	0	0	55	238	0	0	511.4	0	6
43	LB	3	2	5	1	1	5	0	101	0	0	0	0	41.4	154.4	0	0	6	0	0	0	0	0	1	0	0	0	-113	238	0	0	552.8	0	12
43	LB	3	2	5	2	1	1	221		0		0		137.2		0		6		1	0	0	0	0	0	0	0		221	0	0	137.2	0	6
43	LB	3	2	5	2	1	2	241	221	0	0	0	0	120.4	137.2	0	0	0	6	0	1	0	0	0	0	0	0	-16.8	462	0	0	257.6	0	6
43	LB	3	2	5	2	1	3	186	241	0	0	0	0	99.4	120.4	0	0	0	0	0	0	1	0	0	0	0	0	-21	648	0	0	357	0	6
43	LB	3	2	5	2	1	4	250	186	0	0	0	0	154.4	99.4	0	0	0	0	0	0	0	1	0	0	0	0	55	898	0	0	511.4	0	6
43	LB	3	2	5	2	1	5	193	250	0	0	0	0	41.4	154.4	0	0	6	0	0	0	0	0	1	0	0	0	-113	1091	0	0	552.8	0	12
43	LB	3	2	5	3	1	1	122		0		6		137.2		0		6		1	0	0	0	0	0	0	0		122	0	6	137.2	0	6
43	LB	3	2	5	3	1	2	121	122	0	0	0	6	120.4	137.2	0	0	0	6	0	1	0	0	0	0	0	0	-16.8	243	0	6	257.6	0	6
43	LB	3	2	5	3	1	3	147	121	0	0	0	0	99.4	120.4	0	0	0	0	0	0	1	0	0	0	0	0	-21	390	0	6	357	0	6
43	LB	3	2	5	3	1	4	106	147	0	0	0	0	154.4	99.4	0	0	0	0	0	0	0	1	0	0	0	0	55	496	0	6	511.4	0	6
43	LB	3	2	5	3	1	5	0	106	0	0	6	0	41.4	154.4	0	0	6	0	0	0	0	0	1	0	0	0	-113	496	0	12	552.8	0	12
43	LB	3	2	5	4	1	1	250		0		0		137.2		0		6		1	0	0	0	0	0	0	0		250	0	0	137.2	0	6
43	LB	3	2	5	4	1	2	27	250	0	0	0	0	120.4	137.2	0	0	0	6	0	1	0	0	0	0	0	0	-16.8	277	0	0	257.6	0	6
43	LB	3	2	5	4	1	3	19	27	0	0	0	0	99.4	120.4	0	0	0	0	0	0	1	0	0	0	0	0	-21	296	0	0	357	0	6
43	LB	3	2	5	4	1	4	195	19	0	0	0	0	154.4	99.4	0	0	0	0	0	0	0	1	0	0	0	0	55	491	0	0	511.4	0	6
43	LB	3	2	5	4	1	5	14	195	0	0	0	0	41.4	154.4	0	0	6	0	0	0	0	0	1	0	0	0	-113	505	0	0	552.8	0	12
43	LB	3	2	5	5	1	1	0		0		0		137.2		0		6		1	0	0	0	0	0	0	0		0	0	0	137.2	0	6
43	LB	3	2	5	5	1	2	186	0	0	0	0	0	120.4	137.2	0	0	0	6	0	1	0	0	0	0	0	0	-16.8	186	0	0	257.6	0	6
43	LB	3	2	5	5	1	3	128	186	0	0	0	0	99.4	120.4	0	0	0	0	0	0	1	0	0	0	0	0	-21	314	0	0	357	0	6
43	LB	3	2	5	5	1	4	120	128	0	0	0	0	154.4	99.4	0	0	0	0	0	0	0	1	0	0	0	0	55	434	0	0	511.4	0	6
43	LB	3	2	5	5	1	5	0	120	0	0	0	0	41.4	154.4	0	0	6	0	0	0	0	0	1	0	0	0	-113	434	0	0	552.8	0	12
44	LB	3	2	5	1	1	1	221		0		0		107		0		0		1	0	0	0	0	0	0	0		221	0	0	107	0	0
44	LB	3	2	5	1	1	2	121	221	0	0	0	0	63.4	107	0	0	0	0	0	1	0	0	0	0	0	0	-43.6	342	0	0	170.4	0	0
44	LB	3	2	5	1	1	3	17	121	0	0	0	0	52.6	63.4	0	0	0	0	0	0	1	0	0	0	0	0	-10.8	359	0	0	223	0	0
44	LB	3	2	5	1	1	4	10	17	0	0	0	0	43	52.6	0	0	0	0	0	0	0	1	0	0	0	0	-9.6	369	0	0	266	0	0
44	LB	3	2	5	1	1	5	0	10	0	0	0	0	18.8	43	0	0	0	0	0	0	0	0	1	0	0	0	-24.2	369	0	0	284.8	0	0
44	LB	3	2	5	2	1	1	0		0		0		107		0		0		1	0	0	0	0	0	0	0		0	0	0	107	0	0
44	LB	3	2	5	2	1	2	24	0	0	0	0	0	63.4	107	0	0	0	0	0	1	0	0	0	0	0	0	-43.6	24	0	0	170.4	0	0
44	LB	3	2	5	2	1	3	17	24	0	0	0	0	52.6	63.4	0	0	0	0	0	0	1	0	0	0	0	0	-10.8	41	0	0	223	0	0
44	LB	3	2	5	2	1	4	0	17	0	0	0	0	43	52.6	0	0	0	0	0	0	0	1	0	0	0	0	-9.6	41	0	0	266	0	0
44	LB	3	2	5	2	1	5	0	0	0	0	0	0	18.8	43	0	0	0	0	0	0	0	0	1	0	0	0	-24.2	41	0	0	284.8	0	0
44	LB	3	2	5	3	1	1	0		0		0		107		0		0		1	0	0	0	0	0	0	0		0	0	0	107	0	0
44	LB	3	2	5	3	1	2	0	0	0	0	0	0	63.4	107	0	0	0	0	0	1	0	0	0	0	0	0	-43.6	0	0	0	170.4	0	0
44	LB	3	2	5	3	1	3	3	0	0	0	0	0	52.6	63.4	0	0	0	0	0	0	1	0	0	0	0	0	-10.8	3	0	0	223	0	0
44	LB	3	2	5	3	1	4	0	3	0	0	0	0	43	52.6	0	0	0	0	0	0	0	1	0	0	0	0	-9.6	3	0	0	266	0	0
44	LB	3	2	5	3	1	5	0	0	0	0	0	0	18.8	43	0	0	0	0	0	0	0	0	1	0	0	0	-24.2	3	0	0	284.8	0	0
44	LB	3	2	5	4	1	1	93		0		0		107		0		0		1	0	0	0	0	0	0	0		93	0	0	107	0	0
44	LB	3	2	5	4	1	2	0	93	0	0	0	0	63.4	107	0	0	0	0	0	1	0	0	0	0	0	0	-43.6	93	0	0	170.4	0	0
44	LB	3	2	5	4	1	3	0	0	0	0	0	0	52.6	63.4	0	0	0	0	0	0	1	0	0	0	0	0	-10.8	93	0	0	223	0	0
44	LB	3	2	5	4	1	4	10	0	0	0	0	0	43	52.6	0	0	0	0	0	0	0	1	0	0	0	0	-9.6	103	0	0	266	0	0
44	LB	3	2	5	4	1	5	0	10	0	0	0	0	18.8	43	0	0	0	0	0	0	0	0	1	0	0	0	-24.2	103	0	0	284.8	0	0
44	LB	3	2	5	5	1	1	221		0		0		107		0		0		1	0	0	0	0	0	0	0		221	0	0	107	0	0
44	LB	3	2	5	5	1	2	172	221	0	0	0	0	63.4	107	0	0	0	0	0	1	0	0	0	0	0	0	-43.6	393	0	0	170.4	0	0
44	LB	3	2	5	5	1	3	226	172	0	0	0	0	52.6	63.4	0	0	0	0	0	0	1	0	0	0	0	0	-10.8	619	0	0	223	0	0
44	LB	3	2	5	5	1	4	195	226	0	0	0	0	43	52.6	0	0	0	0	0	0	0	1	0	0	0	0	-9.6	814	0	0	266	0	0
44	LB	3	2	5	5	1	5	94	195	0	0	0	0	18.8	43	0	0	0	0	0	0	0	0	1	0	0	0	-24.2	908	0	0	284.8	0	0
45	LB	3	2	5	1	1	1	187		0		0		62.8		1		0		1	0	0	0	0	0	0	0		187	0	0	62.8	1	0
45	LB	3	2	5	1	1	2	186	187	1	0	0	0	66.8	62.8	2	1	0	0	0	1	0	0	0	0	0	0	4	373	1	0	129.6	3	0
45	LB	3	2	5	1	1	3	142	186	0	1	0	0	96.6	66.8	0	2	0	0	0	0	1	0	0	0	0	0	29.8	515	1	0	226.2	3	0
45	LB	3	2	5	1	1	4	0	142	0	0	0	0	50	96.6	0	0	0	0	0	0	0	1	0	0	0	0	-46.6	515	1	0	276.2	3	0
45	LB	3	2	5	1	1	5	0	0	0	0	0	0	49.2	50	0	0	0	0	0	0	0	0	1	0	0	0	-0.8	515	1	0	325.4	3	0
45	LB	3	2	5	2	1	1	0		0		0		62.8		1		0		1	0	0	0	0	0	0	0		0	0	0	62.8	1	0
45	LB	3	2	5	2	1	2	27	0	0	0	0	0	66.8	62.8	2	1	0	0	0	1	0	0	0	0	0	0	4	27	0	0	129.6	3	0
45	LB	3	2	5	2	1	3	155	27	0	0	0	0	96.6	66.8	0	2	0	0	0	0	1	0	0	0	0	0	29.8	182	0	0	226.2	3	0
45	LB	3	2	5	2	1	4	0	155	0	0	0	0	50	96.6	0	0	0	0	0	0	0	1	0	0	0	0	-46.6	182	0	0	276.2	3	0
45	LB	3	2	5	2	1	5	138	0	0	0	0	0	49.2	50	0	0	0	0	0	0	0	0	1	0	0	0	-0.8	320	0	0	325.4	3	0
45	LB	3	2	5	3	1	1	0		0		0		62.8		1		0		1	0	0	0	0	0	0	0		0	0	0	62.8	1	0
45	LB	3	2	5	3	1	2	0	0	0	0	0	0	66.8	62.8	2	1	0	0	0	1	0	0	0	0	0	0	4	0	0	0	129.6	3	0
45	LB	3	2	5	3	1	3	0	0	0	0	0	0	96.6	66.8	0	2	0	0	0	0	1	0	0	0	0	0	29.8	0	0	0	226.2	3	0
45	LB	3	2	5	3	1	4	0	0	0	0	0	0	50	96.6	0	0	0	0	0	0	0	1	0	0	0	0	-46.6	0	0	0	276.2	3	0
45	LB	3	2	5	3	1	5	0	0	0	0	0	0	49.2	50	0	0	0	0	0	0	0	0	1	0	0	0	-0.8	0	0	0	325.4	3	0
45	LB	3	2	5	4	1	1	127		1		0		62.8		1		0		1	0	0	0	0	0	0	0		127	1	0	62.8	1	0
45	LB	3	2	5	4	1	2	121	127	1	1	0	0	66.8	62.8	2	1	0	0	0	1	0	0	0	0	0	0	4	248	2	0	129.6	3	0
45	LB	3	2	5	4	1	3	186	121	0	1	0	0	96.6	66.8	0	2	0	0	0	0	1	0	0	0	0	0	29.8	434	2	0	226.2	3	0
45	LB	3	2	5	4	1	4	250	186	0	0	0	0	50	96.6	0	0	0	0	0	0	0	1	0	0	0	0	-46.6	684	2	0	276.2	3	0
45	LB	3	2	5	4	1	5	108	250	0	0	0	0	49.2	50	0	0	0	0	0	0	0	0	1	0	0	0	-0.8	792	2	0	325.4	3	0
45	LB	3	2	5	5	1	1	0		0		0		62.8		1		0		1	0	0	0	0	0	0	0		0	0	0	62.8	1	0
45	LB	3	2	5	5	1	2	0	0	0	0	0	0	66.8	62.8	2	1	0	0	0	1	0	0	0	0	0	0	4	0	0	0	129.6	3	0
45	LB	3	2	5	5	1	3	0	0	0	0	0	0	96.6	66.8	0	2	0	0	0	0	1	0	0	0	0	0	29.8	0	0	0	226.2	3	0
45	LB	3	2	5	5	1	4	0	0	0	0	0	0	50	96.6	0	0	0	0	0	0	0	1	0	0	0	0	-46.6	0	0	0	276.2	3	0
45	LB	3	2	5	5	1	5	0	0	0	0	0	0	49.2	50	0	0	0	0	0	0	0	0	1	0	0	0	-0.8	0	0	0	325.4	3	0
46	LB	3	2	5	1	1	1	99		0		0		81.6		1		0		1	0	0	0	0	0	0	0		99	0	0	81.6	1	0
46	LB	3	2	5	1	1	2	35	99	0	0	0	0	38.2	81.6	0	1	0	0	0	1	0	0	0	0	0	0	-43.4	134	0	0	119.8	1	0
46	LB	3	2	5	1	1	3	182	35	0	0	0	0	43.6	38.2	0	0	0	0	0	0	1	0	0	0	0	0	5.4	316	0	0	163.4	1	0
46	LB	3	2	5	1	1	4	156	182	0	0	0	0	67.4	43.6	0	0	0	0	0	0	0	1	0	0	0	0	23.8	472	0	0	230.8	1	0
46	LB	3	2	5	1	1	5	0	156	0	0	0	0	2.8	67.4	0	0	0	0	0	0	0	0	1	0	0	0	-64.6	472	0	0	233.6	1	0
46	LB	3	2	5	2	1	1	0		0		0		81.6		1		0		1	0	0	0	0	0	0	0		0	0	0	81.6	1	0
46	LB	3	2	5	2	1	2	0	0	0	0	0	0	38.2	81.6	0	1	0	0	0	1	0	0	0	0	0	0	-43.4	0	0	0	119.8	1	0
46	LB	3	2	5	2	1	3	0	0	0	0	0	0	43.6	38.2	0	0	0	0	0	0	1	0	0	0	0	0	5.4	0	0	0	163.4	1	0
46	LB	3	2	5	2	1	4	0	0	0	0	0	0	67.4	43.6	0	0	0	0	0	0	0	1	0	0	0	0	23.8	0	0	0	230.8	1	0
46	LB	3	2	5	2	1	5	0	0	0	0	0	0	2.8	67.4	0	0	0	0	0	0	0	0	1	0	0	0	-64.6	0	0	0	233.6	1	0
46	LB	3	2	5	3	1	1	122		1		0		81.6		1		0		1	0	0	0	0	0	0	0		122	1	0	81.6	1	0
46	LB	3	2	5	3	1	2	129	122	0	1	0	0	38.2	81.6	0	1	0	0	0	1	0	0	0	0	0	0	-43.4	251	1	0	119.8	1	0
46	LB	3	2	5	3	1	3	19	129	0	0	0	0	43.6	38.2	0	0	0	0	0	0	1	0	0	0	0	0	5.4	270	1	0	163.4	1	0
46	LB	3	2	5	3	1	4	181	19	0	0	0	0	67.4	43.6	0	0	0	0	0	0	0	1	0	0	0	0	23.8	451	1	0	230.8	1	0
46	LB	3	2	5	3	1	5	14	181	0	0	0	0	2.8	67.4	0	0	0	0	0	0	0	0	1	0	0	0	-64.6	465	1	0	233.6	1	0
46	LB	3	2	5	4	1	1	0		0		0		81.6		1		0		1	0	0	0	0	0	0	0		0	0	0	81.6	1	0
46	LB	3	2	5	4	1	2	27	0	0	0	0	0	38.2	81.6	0	1	0	0	0	1	0	0	0	0	0	0	-43.4	27	0	0	119.8	1	0
46	LB	3	2	5	4	1	3	17	27	0	0	0	0	43.6	38.2	0	0	0	0	0	0	1	0	0	0	0	0	5.4	44	0	0	163.4	1	0
46	LB	3	2	5	4	1	4	0	17	0	0	0	0	67.4	43.6	0	0	0	0	0	0	0	1	0	0	0	0	23.8	44	0	0	230.8	1	0
46	LB	3	2	5	4	1	5	0	0	0	0	0	0	2.8	67.4	0	0	0	0	0	0	0	0	1	0	0	0	-64.6	44	0	0	233.6	1	0
46	LB	3	2	5	5	1	1	187		0		0		81.6		1		0		1	0	0	0	0	0	0	0		187	0	0	81.6	1	0
46	LB	3	2	5	5	1	2	0	187	0	0	0	0	38.2	81.6	0	1	0	0	0	1	0	0	0	0	0	0	-43.4	187	0	0	119.8	1	0
46	LB	3	2	5	5	1	3	0	0	0	0	0	0	43.6	38.2	0	0	0	0	0	0	1	0	0	0	0	0	5.4	187	0	0	163.4	1	0
46	LB	3	2	5	5	1	4	0	0	0	0	0	0	67.4	43.6	0	0	0	0	0	0	0	1	0	0	0	0	23.8	187	0	0	230.8	1	0
46	LB	3	2	5	5	1	5	0	0	0	0	0	0	2.8	67.4	0	0	0	0	0	0	0	0	1	0	0	0	-64.6	187	0	0	233.6	1	0
47	LB	3	2	5	1	1	1	216		0		0		115.6		0		0		1	0	0	0	0	0	0	0		216	0	0	115.6	0	0
47	LB	3	2	5	1	1	2	172	216	0	0	0	0	136	115.6	0	0	0	0	0	1	0	0	0	0	0	0	20.4	388	0	0	251.6	0	0
47	LB	3	2	5	1	1	3	142	172	0	0	0	0	115	136	0	0	0	0	0	0	1	0	0	0	0	0	-21	530	0	0	366.6	0	0
47	LB	3	2	5	1	1	4	101	142	0	0	0	0	154.8	115	0	0	0	0	0	0	0	1	0	0	0	0	39.8	631	0	0	521.4	0	0
47	LB	3	2	5	1	1	5	138	101	0	0	0	0	96.4	154.8	0	0	0	0	0	0	0	0	1	0	0	0	-58.4	769	0	0	617.8	0	0
47	LB	3	2	5	2	1	1	0		0		0		115.6		0		0		1	0	0	0	0	0	0	0		0	0	0	115.6	0	0
47	LB	3	2	5	2	1	2	172	0	0	0	0	0	136	115.6	0	0	0	0	0	1	0	0	0	0	0	0	20.4	172	0	0	251.6	0	0
47	LB	3	2	5	2	1	3	241	172	0	0	0	0	115	136	0	0	0	0	0	0	1	0	0	0	0	0	-21	413	0	0	366.6	0	0
47	LB	3	2	5	2	1	4	250	241	0	0	0	0	154.8	115	0	0	0	0	0	0	0	1	0	0	0	0	39.8	663	0	0	521.4	0	0
47	LB	3	2	5	2	1	5	236	250	0	0	0	0	96.4	154.8	0	0	0	0	0	0	0	0	1	0	0	0	-58.4	899	0	0	617.8	0	0
47	LB	3	2	5	3	1	1	250		0		0		115.6		0		0		1	0	0	0	0	0	0	0		250	0	0	115.6	0	0
47	LB	3	2	5	3	1	2	186	250	0	0	0	0	136	115.6	0	0	0	0	0	1	0	0	0	0	0	0	20.4	436	0	0	251.6	0	0
47	LB	3	2	5	3	1	3	171	186	0	0	0	0	115	136	0	0	0	0	0	0	1	0	0	0	0	0	-21	607	0	0	366.6	0	0
47	LB	3	2	5	3	1	4	250	171	0	0	0	0	154.8	115	0	0	0	0	0	0	0	1	0	0	0	0	39.8	857	0	0	521.4	0	0
47	LB	3	2	5	3	1	5	108	250	0	0	0	0	96.4	154.8	0	0	0	0	0	0	0	0	1	0	0	0	-58.4	965	0	0	617.8	0	0
47	LB	3	2	5	4	1	1	0		0		0		115.6		0		0		1	0	0	0	0	0	0	0		0	0	0	115.6	0	0
47	LB	3	2	5	4	1	2	115	0	0	0	0	0	136	115.6	0	0	0	0	0	1	0	0	0	0	0	0	20.4	115	0	0	251.6	0	0
47	LB	3	2	5	4	1	3	18	115	0	0	0	0	115	136	0	0	0	0	0	0	1	0	0	0	0	0	-21	133	0	0	366.6	0	0
47	LB	3	2	5	4	1	4	173	18	0	0	0	0	154.8	115	0	0	0	0	0	0	0	1	0	0	0	0	39.8	306	0	0	521.4	0	0
47	LB	3	2	5	4	1	5	0	173	0	0	0	0	96.4	154.8	0	0	0	0	0	0	0	0	1	0	0	0	-58.4	306	0	0	617.8	0	0
47	LB	3	2	5	5	1	1	112		0		0		115.6		0		0		1	0	0	0	0	0	0	0		112	0	0	115.6	0	0
47	LB	3	2	5	5	1	2	35	112	0	0	0	0	136	115.6	0	0	0	0	0	1	0	0	0	0	0	0	20.4	147	0	0	251.6	0	0
47	LB	3	2	5	5	1	3	3	35	0	0	0	0	115	136	0	0	0	0	0	0	1	0	0	0	0	0	-21	150	0	0	366.6	0	0
47	LB	3	2	5	5	1	4	0	3	0	0	0	0	154.8	115	0	0	0	0	0	0	0	1	0	0	0	0	39.8	150	0	0	521.4	0	0
47	LB	3	2	5	5	1	5	0	0	0	0	0	0	96.4	154.8	0	0	0	0	0	0	0	0	1	0	0	0	-58.4	150	0	0	617.8	0	0
48	LB	3	2	5	1	1	1	0		0		0		103		2		0		1	0	0	0	0	0	0	0		0	0	0	103	2	0
48	LB	3	2	5	1	1	2	0	0	0	0	0	0	76.6	103	1	2	0	0	0	1	0	0	0	0	0	0	-26.4	0	0	0	179.6	3	0
48	LB	3	2	5	1	1	3	0	0	0	0	0	0	76.4	76.6	0	1	0	0	0	0	1	0	0	0	0	0	-0.2	0	0	0	256	3	0
48	LB	3	2	5	1	1	4	0	0	0	0	0	0	171.2	76.4	2	0	0	0	0	0	0	1	0	0	0	0	94.8	0	0	0	427.2	5	0
48	LB	3	2	5	1	1	5	0	0	0	0	0	0	77.6	171.2	0	2	0	0	0	0	0	0	1	0	0	0	-93.6	0	0	0	504.8	5	0
48	LB	3	2	5	2	1	1	0		0		0		103		2		0		1	0	0	0	0	0	0	0		0	0	0	103	2	0
48	LB	3	2	5	2	1	2	0	0	0	0	0	0	76.6	103	1	2	0	0	0	1	0	0	0	0	0	0	-26.4	0	0	0	179.6	3	0
48	LB	3	2	5	2	1	3	0	0	0	0	0	0	76.4	76.6	0	1	0	0	0	0	1	0	0	0	0	0	-0.2	0	0	0	256	3	0
48	LB	3	2	5	2	1	4	250	0	1	0	0	0	171.2	76.4	2	0	0	0	0	0	0	1	0	0	0	0	94.8	250	1	0	427.2	5	0
48	LB	3	2	5	2	1	5	99	250	0	1	0	0	77.6	171.2	0	2	0	0	0	0	0	0	1	0	0	0	-93.6	349	1	0	504.8	5	0
48	LB	3	2	5	3	1	1	112		0		0		103		2		0		1	0	0	0	0	0	0	0		112	0	0	103	2	0
48	LB	3	2	5	3	1	2	164	112	0	0	0	0	76.6	103	1	2	0	0	0	1	0	0	0	0	0	0	-26.4	276	0	0	179.6	3	0
48	LB	3	2	5	3	1	3	99	164	0	0	0	0	76.4	76.6	0	1	0	0	0	0	1	0	0	0	0	0	-0.2	375	0	0	256	3	0
48	LB	3	2	5	3	1	4	175	99	0	0	0	0	171.2	76.4	2	0	0	0	0	0	0	1	0	0	0	0	94.8	550	0	0	427.2	5	0
48	LB	3	2	5	3	1	5	14	175	0	0	0	0	77.6	171.2	0	2	0	0	0	0	0	0	1	0	0	0	-93.6	564	0	0	504.8	5	0
48	LB	3	2	5	4	1	1	216		2		0		103		2		0		1	0	0	0	0	0	0	0		216	2	0	103	2	0
48	LB	3	2	5	4	1	2	184	216	0	2	0	0	76.6	103	1	2	0	0	0	1	0	0	0	0	0	0	-26.4	400	2	0	179.6	3	0
48	LB	3	2	5	4	1	3	126	184	0	0	0	0	76.4	76.6	0	1	0	0	0	0	1	0	0	0	0	0	-0.2	526	2	0	256	3	0
48	LB	3	2	5	4	1	4	181	126	1	0	0	0	171.2	76.4	2	0	0	0	0	0	0	1	0	0	0	0	94.8	707	3	0	427.2	5	0
48	LB	3	2	5	4	1	5	137	181	0	1	0	0	77.6	171.2	0	2	0	0	0	0	0	0	1	0	0	0	-93.6	844	3	0	504.8	5	0
48	LB	3	2	5	5	1	1	187		0		0		103		2		0		1	0	0	0	0	0	0	0		187	0	0	103	2	0
48	LB	3	2	5	5	1	2	35	187	1	0	0	0	76.6	103	1	2	0	0	0	1	0	0	0	0	0	0	-26.4	222	1	0	179.6	3	0
48	LB	3	2	5	5	1	3	157	35	0	1	0	0	76.4	76.6	0	1	0	0	0	0	1	0	0	0	0	0	-0.2	379	1	0	256	3	0
48	LB	3	2	5	5	1	4	250	157	0	0	0	0	171.2	76.4	2	0	0	0	0	0	0	1	0	0	0	0	94.8	629	1	0	427.2	5	0
48	LB	3	2	5	5	1	5	138	250	0	0	0	0	77.6	171.2	0	2	0	0	0	0	0	0	1	0	0	0	-93.6	767	1	0	504.8	5	0
49	LB	3	2	5	1	1	1	216		0		0		137.2		1		0		1	0	0	0	0	0	0	0		216	0	0	137.2	1	0
49	LB	3	2	5	1	1	2	241	216	0	0	0	0	182.8	137.2	0	1	0	0	0	1	0	0	0	0	0	0	45.6	457	0	0	320	1	0
49	LB	3	2	5	1	1	3	241	241	0	0	0	0	149.8	182.8	0	0	0	0	0	0	1	0	0	0	0	0	-33	698	0	0	469.8	1	0
49	LB	3	2	5	1	1	4	173	241	0	0	0	0	145.2	149.8	0	0	0	0	0	0	0	1	0	0	0	0	-4.6	871	0	0	615	1	0
49	LB	3	2	5	1	1	5	193	173	0	0	0	0	134.6	145.2	0	0	0	0	0	0	0	0	1	0	0	0	-10.6	1064	0	0	749.6	1	0
49	LB	3	2	5	2	1	1	127		0		0		137.2		1		0		1	0	0	0	0	0	0	0		127	0	0	137.2	1	0
49	LB	3	2	5	2	1	2	164	127	0	0	0	0	182.8	137.2	0	1	0	0	0	1	0	0	0	0	0	0	45.6	291	0	0	320	1	0
49	LB	3	2	5	2	1	3	19	164	0	0	0	0	149.8	182.8	0	0	0	0	0	0	1	0	0	0	0	0	-33	310	0	0	469.8	1	0
49	LB	3	2	5	2	1	4	24	19	0	0	0	0	145.2	149.8	0	0	0	0	0	0	0	1	0	0	0	0	-4.6	334	0	0	615	1	0
49	LB	3	2	5	2	1	5	94	24	0	0	0	0	134.6	145.2	0	0	0	0	0	0	0	0	1	0	0	0	-10.6	428	0	0	749.6	1	0
49	LB	3	2	5	3	1	1	250		1		0		137.2		1		0		1	0	0	0	0	0	0	0		250	1	0	137.2	1	0
49	LB	3	2	5	3	1	2	241	250	0	1	0	0	182.8	137.2	0	1	0	0	0	1	0	0	0	0	0	0	45.6	491	1	0	320	1	0
49	LB	3	2	5	3	1	3	226	241	0	0	0	0	149.8	182.8	0	0	0	0	0	0	1	0	0	0	0	0	-33	717	1	0	469.8	1	0
49	LB	3	2	5	3	1	4	175	226	0	0	0	0	145.2	149.8	0	0	0	0	0	0	0	1	0	0	0	0	-4.6	892	1	0	615	1	0
49	LB	3	2	5	3	1	5	99	175	0	0	0	0	134.6	145.2	0	0	0	0	0	0	0	0	1	0	0	0	-10.6	991	1	0	749.6	1	0
49	LB	3	2	5	4	1	1	93		0		0		137.2		1		0		1	0	0	0	0	0	0	0		93	0	0	137.2	1	0
49	LB	3	2	5	4	1	2	241	93	0	0	0	0	182.8	137.2	0	1	0	0	0	1	0	0	0	0	0	0	45.6	334	0	0	320	1	0
49	LB	3	2	5	4	1	3	166	241	0	0	0	0	149.8	182.8	0	0	0	0	0	0	1	0	0	0	0	0	-33	500	0	0	469.8	1	0
49	LB	3	2	5	4	1	4	250	166	0	0	0	0	145.2	149.8	0	0	0	0	0	0	0	1	0	0	0	0	-4.6	750	0	0	615	1	0
49	LB	3	2	5	4	1	5	149	250	0	0	0	0	134.6	145.2	0	0	0	0	0	0	0	0	1	0	0	0	-10.6	899	0	0	749.6	1	0
49	LB	3	2	5	5	1	1	0		0		0		137.2		1		0		1	0	0	0	0	0	0	0		0	0	0	137.2	1	0
49	LB	3	2	5	5	1	2	27	0	0	0	0	0	182.8	137.2	0	1	0	0	0	1	0	0	0	0	0	0	45.6	27	0	0	320	1	0
49	LB	3	2	5	5	1	3	97	27	0	0	0	0	149.8	182.8	0	0	0	0	0	0	1	0	0	0	0	0	-33	124	0	0	469.8	1	0
49	LB	3	2	5	5	1	4	104	97	0	0	0	0	145.2	149.8	0	0	0	0	0	0	0	1	0	0	0	0	-4.6	228	0	0	615	1	0
49	LB	3	2	5	5	1	5	138	104	0	0	0	0	134.6	145.2	0	0	0	0	0	0	0	0	1	0	0	0	-10.6	366	0	0	749.6	1	0
50	LB	3	2	5	1	1	1	199		0		0		86.2		0		0		1	0	0	0	0	0	0	0		199	0	0	86.2	0	0
50	LB	3	2	5	1	1	2	227	199	0	0	0	0	114.8	86.2	2	0	0	0	0	1	0	0	0	0	0	0	28.6	426	0	0	201	2	0
50	LB	3	2	5	1	1	3	163	227	0	0	0	0	74.2	114.8	0	2	0	0	0	0	1	0	0	0	0	0	-40.6	589	0	0	275.2	2	0
50	LB	3	2	5	1	1	4	0	163	0	0	0	0	65	74.2	0	0	0	0	0	0	0	1	0	0	0	0	-9.2	589	0	0	340.2	2	0
50	LB	3	2	5	1	1	5	99	0	0	0	0	0	69	65	0	0	0	0	0	0	0	0	1	0	0	0	4	688	0	0	409.2	2	0
50	LB	3	2	5	2	1	1	216		0		0		86.2		0		0		1	0	0	0	0	0	0	0		216	0	0	86.2	0	0
50	LB	3	2	5	2	1	2	186	216	0	0	0	0	114.8	86.2	2	0	0	0	0	1	0	0	0	0	0	0	28.6	402	0	0	201	2	0
50	LB	3	2	5	2	1	3	142	186	0	0	0	0	74.2	114.8	0	2	0	0	0	0	1	0	0	0	0	0	-40.6	544	0	0	275.2	2	0
50	LB	3	2	5	2	1	4	195	142	0	0	0	0	65	74.2	0	0	0	0	0	0	0	1	0	0	0	0	-9.2	739	0	0	340.2	2	0
50	LB	3	2	5	2	1	5	138	195	0	0	0	0	69	65	0	0	0	0	0	0	0	0	1	0	0	0	4	877	0	0	409.2	2	0
50	LB	3	2	5	3	1	1	0		0		0		86.2		0		0		1	0	0	0	0	0	0	0		0	0	0	86.2	0	0
50	LB	3	2	5	3	1	2	27	0	2	0	0	0	114.8	86.2	2	0	0	0	0	1	0	0	0	0	0	0	28.6	27	2	0	201	2	0
50	LB	3	2	5	3	1	3	33	27	0	2	0	0	74.2	114.8	0	2	0	0	0	0	1	0	0	0	0	0	-40.6	60	2	0	275.2	2	0
50	LB	3	2	5	3	1	4	120	33	0	0	0	0	65	74.2	0	0	0	0	0	0	0	1	0	0	0	0	-9.2	180	2	0	340.2	2	0
50	LB	3	2	5	3	1	5	108	120	0	0	0	0	69	65	0	0	0	0	0	0	0	0	1	0	0	0	4	288	2	0	409.2	2	0
50	LB	3	2	5	4	1	1	16		0		0		86.2		0		0		1	0	0	0	0	0	0	0		16	0	0	86.2	0	0
50	LB	3	2	5	4	1	2	27	16	0	0	0	0	114.8	86.2	2	0	0	0	0	1	0	0	0	0	0	0	28.6	43	0	0	201	2	0
50	LB	3	2	5	4	1	3	33	27	0	0	0	0	74.2	114.8	0	2	0	0	0	0	1	0	0	0	0	0	-40.6	76	0	0	275.2	2	0
50	LB	3	2	5	4	1	4	10	33	0	0	0	0	65	74.2	0	0	0	0	0	0	0	1	0	0	0	0	-9.2	86	0	0	340.2	2	0
50	LB	3	2	5	4	1	5	0	10	0	0	0	0	69	65	0	0	0	0	0	0	0	0	1	0	0	0	4	86	0	0	409.2	2	0
50	LB	3	2	5	5	1	1	0		0		0		86.2		0		0		1	0	0	0	0	0	0	0		0	0	0	86.2	0	0
50	LB	3	2	5	5	1	2	107	0	0	0	0	0	114.8	86.2	2	0	0	0	0	1	0	0	0	0	0	0	28.6	107	0	0	201	2	0
50	LB	3	2	5	5	1	3	0	107	0	0	0	0	74.2	114.8	0	2	0	0	0	0	1	0	0	0	0	0	-40.6	107	0	0	275.2	2	0
50	LB	3	2	5	5	1	4	0	0	0	0	0	0	65	74.2	0	0	0	0	0	0	0	1	0	0	0	0	-9.2	107	0	0	340.2	2	0
50	LB	3	2	5	5	1	5	0	0	0	0	0	0	69	65	0	0	0	0	0	0	0	0	1	0	0	0	4	107	0	0	409.2	2	0
51	LB	3	2	5	1	1	1	50		1		0		93.8		2		0		1	0	0	0	0	0	0	0		50	1	0	93.8	2	0
51	LB	3	2	5	1	1	2	0	50	0	1	0	0	101.8	93.8	3	2	0	0	0	1	0	0	0	0	0	0	8	50	1	0	195.6	5	0
51	LB	3	2	5	1	1	3	17	0	0	0	0	0	111.8	101.8	1	3	0	0	0	0	1	0	0	0	0	0	10	67	1	0	307.4	6	0
51	LB	3	2	5	1	1	4	24	17	0	0	0	0	126	111.8	0	1	0	0	0	0	0	1	0	0	0	0	14.2	91	1	0	433.4	6	0
51	LB	3	2	5	1	1	5	0	24	0	0	0	0	47.4	126	0	0	0	0	0	0	0	0	1	0	0	0	-78.6	91	1	0	480.8	6	0
51	LB	3	2	5	2	1	1	0		0		0		93.8		2		0		1	0	0	0	0	0	0	0		0	0	0	93.8	2	0
51	LB	3	2	5	2	1	2	27	0	0	0	0	0	101.8	93.8	3	2	0	0	0	1	0	0	0	0	0	0	8	27	0	0	195.6	5	0
51	LB	3	2	5	2	1	3	113	27	0	0	0	0	111.8	101.8	1	3	0	0	0	0	1	0	0	0	0	0	10	140	0	0	307.4	6	0
51	LB	3	2	5	2	1	4	106	113	0	0	0	0	126	111.8	0	1	0	0	0	0	0	1	0	0	0	0	14.2	246	0	0	433.4	6	0
51	LB	3	2	5	2	1	5	0	106	0	0	0	0	47.4	126	0	0	0	0	0	0	0	0	1	0	0	0	-78.6	246	0	0	480.8	6	0
51	LB	3	2	5	3	1	1	16		0		0		93.8		2		0		1	0	0	0	0	0	0	0		16	0	0	93.8	2	0
51	LB	3	2	5	3	1	2	0	16	0	0	0	0	101.8	93.8	3	2	0	0	0	1	0	0	0	0	0	0	8	16	0	0	195.6	5	0
51	LB	3	2	5	3	1	3	17	0	0	0	0	0	111.8	101.8	1	3	0	0	0	0	1	0	0	0	0	0	10	33	0	0	307.4	6	0
51	LB	3	2	5	3	1	4	0	17	0	0	0	0	126	111.8	0	1	0	0	0	0	0	1	0	0	0	0	14.2	33	0	0	433.4	6	0
51	LB	3	2	5	3	1	5	99	0	0	0	0	0	47.4	126	0	0	0	0	0	0	0	0	1	0	0	0	-78.6	132	0	0	480.8	6	0
51	LB	3	2	5	4	1	1	216		0		0		93.8		2		0		1	0	0	0	0	0	0	0		216	0	0	93.8	2	0
51	LB	3	2	5	4	1	2	241	216	1	0	0	0	101.8	93.8	3	2	0	0	0	1	0	0	0	0	0	0	8	457	1	0	195.6	5	0
51	LB	3	2	5	4	1	3	171	241	1	1	0	0	111.8	101.8	1	3	0	0	0	0	1	0	0	0	0	0	10	628	2	0	307.4	6	0
51	LB	3	2	5	4	1	4	250	171	0	1	0	0	126	111.8	0	1	0	0	0	0	0	1	0	0	0	0	14.2	878	2	0	433.4	6	0
51	LB	3	2	5	4	1	5	0	250	0	0	0	0	47.4	126	0	0	0	0	0	0	0	0	1	0	0	0	-78.6	878	2	0	480.8	6	0
51	LB	3	2	5	5	1	1	187		1		0		93.8		2		0		1	0	0	0	0	0	0	0		187	1	0	93.8	2	0
51	LB	3	2	5	5	1	2	241	187	2	1	0	0	101.8	93.8	3	2	0	0	0	1	0	0	0	0	0	0	8	428	3	0	195.6	5	0
51	LB	3	2	5	5	1	3	241	241	0	2	0	0	111.8	101.8	1	3	0	0	0	0	1	0	0	0	0	0	10	669	3	0	307.4	6	0
51	LB	3	2	5	5	1	4	250	241	0	0	0	0	126	111.8	0	1	0	0	0	0	0	1	0	0	0	0	14.2	919	3	0	433.4	6	0
51	LB	3	2	5	5	1	5	138	250	0	0	0	0	47.4	126	0	0	0	0	0	0	0	0	1	0	0	0	-78.6	1057	3	0	480.8	6	0
52	LB	3	2	5	1	1	1	156		0		0		56.6		0		0		1	0	0	0	0	0	0	0		156	0	0	56.6	0	0
52	LB	3	2	5	1	1	2	115	156	0	0	0	0	139.2	56.6	0	0	0	0	0	1	0	0	0	0	0	0	82.6	271	0	0	195.8	0	0
52	LB	3	2	5	1	1	3	17	115	0	0	0	0	122.6	139.2	0	0	0	0	0	0	1	0	0	0	0	0	-16.6	288	0	0	318.4	0	0
52	LB	3	2	5	1	1	4	24	17	0	0	0	0	127.6	122.6	0	0	0	0	0	0	0	1	0	0	0	0	5	312	0	0	446	0	0
52	LB	3	2	5	1	1	5	152	24	0	0	0	0	126.8	127.6	0	0	0	0	0	0	0	0	1	0	0	0	-0.8	464	0	0	572.8	0	0
52	LB	3	2	5	2	1	1	0		0		0		56.6		0		0		1	0	0	0	0	0	0	0		0	0	0	56.6	0	0
52	LB	3	2	5	2	1	2	70	0	0	0	0	0	139.2	56.6	0	0	0	0	0	1	0	0	0	0	0	0	82.6	70	0	0	195.8	0	0
52	LB	3	2	5	2	1	3	17	70	0	0	0	0	122.6	139.2	0	0	0	0	0	0	1	0	0	0	0	0	-16.6	87	0	0	318.4	0	0
52	LB	3	2	5	2	1	4	10	17	0	0	0	0	127.6	122.6	0	0	0	0	0	0	0	1	0	0	0	0	5	97	0	0	446	0	0
52	LB	3	2	5	2	1	5	0	10	0	0	0	0	126.8	127.6	0	0	0	0	0	0	0	0	1	0	0	0	-0.8	97	0	0	572.8	0	0
52	LB	3	2	5	3	1	1	0		0		0		56.6		0		0		1	0	0	0	0	0	0	0		0	0	0	56.6	0	0
52	LB	3	2	5	3	1	2	198	0	0	0	0	0	139.2	56.6	0	0	0	0	0	1	0	0	0	0	0	0	82.6	198	0	0	195.8	0	0
52	LB	3	2	5	3	1	3	241	198	0	0	0	0	122.6	139.2	0	0	0	0	0	0	1	0	0	0	0	0	-16.6	439	0	0	318.4	0	0
52	LB	3	2	5	3	1	4	250	241	0	0	0	0	127.6	122.6	0	0	0	0	0	0	0	1	0	0	0	0	5	689	0	0	446	0	0
52	LB	3	2	5	3	1	5	195	250	0	0	0	0	126.8	127.6	0	0	0	0	0	0	0	0	1	0	0	0	-0.8	884	0	0	572.8	0	0
52	LB	3	2	5	4	1	1	0		0		0		56.6		0		0		1	0	0	0	0	0	0	0		0	0	0	56.6	0	0
52	LB	3	2	5	4	1	2	129	0	0	0	0	0	139.2	56.6	0	0	0	0	0	1	0	0	0	0	0	0	82.6	129	0	0	195.8	0	0
52	LB	3	2	5	4	1	3	97	129	0	0	0	0	122.6	139.2	0	0	0	0	0	0	1	0	0	0	0	0	-16.6	226	0	0	318.4	0	0
52	LB	3	2	5	4	1	4	104	97	0	0	0	0	127.6	122.6	0	0	0	0	0	0	0	1	0	0	0	0	5	330	0	0	446	0	0
52	LB	3	2	5	4	1	5	94	104	0	0	0	0	126.8	127.6	0	0	0	0	0	0	0	0	1	0	0	0	-0.8	424	0	0	572.8	0	0
52	LB	3	2	5	5	1	1	127		0		0		56.6		0		0		1	0	0	0	0	0	0	0		127	0	0	56.6	0	0
52	LB	3	2	5	5	1	2	184	127	0	0	0	0	139.2	56.6	0	0	0	0	0	1	0	0	0	0	0	0	82.6	311	0	0	195.8	0	0
52	LB	3	2	5	5	1	3	241	184	0	0	0	0	122.6	139.2	0	0	0	0	0	0	1	0	0	0	0	0	-16.6	552	0	0	318.4	0	0
52	LB	3	2	5	5	1	4	250	241	0	0	0	0	127.6	122.6	0	0	0	0	0	0	0	1	0	0	0	0	5	802	0	0	446	0	0
52	LB	3	2	5	5	1	5	193	250	0	0	0	0	126.8	127.6	0	0	0	0	0	0	0	0	1	0	0	0	-0.8	995	0	0	572.8	0	0
53	LB	3	2	5	1	1	1	50		0		0		60.2		1		0		1	0	0	0	0	0	0	0		50	0	0	60.2	1	0
53	LB	3	2	5	1	1	2	60	50	0	0	0	0	46	60.2	0	1	0	0	0	1	0	0	0	0	0	0	-14.2	110	0	0	106.2	1	0
53	LB	3	2	5	1	1	3	142	60	0	0	0	0	35	46	0	0	0	0	0	0	1	0	0	0	0	0	-11	252	0	0	141.2	1	0
53	LB	3	2	5	1	1	4	156	142	0	0	0	0	53.8	35	0	0	0	0	0	0	0	1	0	0	0	0	18.8	408	0	0	195	1	0
53	LB	3	2	5	1	1	5	236	156	0	0	0	0	47.2	53.8	0	0	0	0	0	0	0	0	1	0	0	0	-6.6	644	0	0	242.2	1	0
53	LB	3	2	5	2	1	1	30		0		0		60.2		1		0		1	0	0	0	0	0	0	0		30	0	0	60.2	1	0
53	LB	3	2	5	2	1	2	27	30	0	0	0	0	46	60.2	0	1	0	0	0	1	0	0	0	0	0	0	-14.2	57	0	0	106.2	1	0
53	LB	3	2	5	2	1	3	0	27	0	0	0	0	35	46	0	0	0	0	0	0	1	0	0	0	0	0	-11	57	0	0	141.2	1	0
53	LB	3	2	5	2	1	4	10	0	0	0	0	0	53.8	35	0	0	0	0	0	0	0	1	0	0	0	0	18.8	67	0	0	195	1	0
53	LB	3	2	5	2	1	5	0	10	0	0	0	0	47.2	53.8	0	0	0	0	0	0	0	0	1	0	0	0	-6.6	67	0	0	242.2	1	0
53	LB	3	2	5	3	1	1	0		0		0		60.2		1		0		1	0	0	0	0	0	0	0		0	0	0	60.2	1	0
53	LB	3	2	5	3	1	2	0	0	0	0	0	0	46	60.2	0	1	0	0	0	1	0	0	0	0	0	0	-14.2	0	0	0	106.2	1	0
53	LB	3	2	5	3	1	3	0	0	0	0	0	0	35	46	0	0	0	0	0	0	1	0	0	0	0	0	-11	0	0	0	141.2	1	0
53	LB	3	2	5	3	1	4	0	0	0	0	0	0	53.8	35	0	0	0	0	0	0	0	1	0	0	0	0	18.8	0	0	0	195	1	0
53	LB	3	2	5	3	1	5	0	0	0	0	0	0	47.2	53.8	0	0	0	0	0	0	0	0	1	0	0	0	-6.6	0	0	0	242.2	1	0
53	LB	3	2	5	4	1	1	221		1		0		60.2		1		0		1	0	0	0	0	0	0	0		221	1	0	60.2	1	0
53	LB	3	2	5	4	1	2	143	221	0	1	0	0	46	60.2	0	1	0	0	0	1	0	0	0	0	0	0	-14.2	364	1	0	106.2	1	0
53	LB	3	2	5	4	1	3	33	143	0	0	0	0	35	46	0	0	0	0	0	0	1	0	0	0	0	0	-11	397	1	0	141.2	1	0
53	LB	3	2	5	4	1	4	79	33	0	0	0	0	53.8	35	0	0	0	0	0	0	0	1	0	0	0	0	18.8	476	1	0	195	1	0
53	LB	3	2	5	4	1	5	0	79	0	0	0	0	47.2	53.8	0	0	0	0	0	0	0	0	1	0	0	0	-6.6	476	1	0	242.2	1	0
53	LB	3	2	5	5	1	1	0		0		0		60.2		1		0		1	0	0	0	0	0	0	0		0	0	0	60.2	1	0
53	LB	3	2	5	5	1	2	0	0	0	0	0	0	46	60.2	0	1	0	0	0	1	0	0	0	0	0	0	-14.2	0	0	0	106.2	1	0
53	LB	3	2	5	5	1	3	0	0	0	0	0	0	35	46	0	0	0	0	0	0	1	0	0	0	0	0	-11	0	0	0	141.2	1	0
53	LB	3	2	5	5	1	4	24	0	0	0	0	0	53.8	35	0	0	0	0	0	0	0	1	0	0	0	0	18.8	24	0	0	195	1	0
53	LB	3	2	5	5	1	5	0	24	0	0	0	0	47.2	53.8	0	0	0	0	0	0	0	0	1	0	0	0	-6.6	24	0	0	242.2	1	0
54	LB	3	2	5	1	1	1	187		0		0		102.4		0		0		1	0	0	0	0	0	0	0		187	0	0	102.4	0	0
54	LB	3	2	5	1	1	2	129	187	0	0	0	0	68	102.4	0	0	0	0	0	1	0	0	0	0	0	0	-34.4	316	0	0	170.4	0	0
54	LB	3	2	5	1	1	3	186	129	0	0	0	0	125.6	68	0	0	0	0	0	0	1	0	0	0	0	0	57.6	502	0	0	296	0	0
54	LB	3	2	5	1	1	4	250	186	0	0	0	0	96.2	125.6	0	0	0	0	0	0	0	1	0	0	0	0	-29.4	752	0	0	392.2	0	0
54	LB	3	2	5	1	1	5	108	250	0	0	0	0	93.4	96.2	0	0	0	0	0	0	0	0	1	0	0	0	-2.8	860	0	0	485.6	0	0
54	LB	3	2	5	2	1	1	93		0		0		102.4		0		0		1	0	0	0	0	0	0	0		93	0	0	102.4	0	0
54	LB	3	2	5	2	1	2	129	93	0	0	0	0	68	102.4	0	0	0	0	0	1	0	0	0	0	0	0	-34.4	222	0	0	170.4	0	0
54	LB	3	2	5	2	1	3	113	129	0	0	0	0	125.6	68	0	0	0	0	0	0	1	0	0	0	0	0	57.6	335	0	0	296	0	0
54	LB	3	2	5	2	1	4	106	113	0	0	0	0	96.2	125.6	0	0	0	0	0	0	0	1	0	0	0	0	-29.4	441	0	0	392.2	0	0
54	LB	3	2	5	2	1	5	113	106	0	0	0	0	93.4	96.2	0	0	0	0	0	0	0	0	1	0	0	0	-2.8	554	0	0	485.6	0	0
54	LB	3	2	5	3	1	1	216		0		0		102.4		0		0		1	0	0	0	0	0	0	0		216	0	0	102.4	0	0
54	LB	3	2	5	3	1	2	41	216	0	0	0	0	68	102.4	0	0	0	0	0	1	0	0	0	0	0	0	-34.4	257	0	0	170.4	0	0
54	LB	3	2	5	3	1	3	171	41	0	0	0	0	125.6	68	0	0	0	0	0	0	1	0	0	0	0	0	57.6	428	0	0	296	0	0
54	LB	3	2	5	3	1	4	101	171	0	0	0	0	96.2	125.6	0	0	0	0	0	0	0	1	0	0	0	0	-29.4	529	0	0	392.2	0	0
54	LB	3	2	5	3	1	5	152	101	0	0	0	0	93.4	96.2	0	0	0	0	0	0	0	0	1	0	0	0	-2.8	681	0	0	485.6	0	0
54	LB	3	2	5	4	1	1	16		0		0		102.4		0		0		1	0	0	0	0	0	0	0		16	0	0	102.4	0	0
54	LB	3	2	5	4	1	2	41	16	0	0	0	0	68	102.4	0	0	0	0	0	1	0	0	0	0	0	0	-34.4	57	0	0	170.4	0	0
54	LB	3	2	5	4	1	3	126	41	0	0	0	0	125.6	68	0	0	0	0	0	0	1	0	0	0	0	0	57.6	183	0	0	296	0	0
54	LB	3	2	5	4	1	4	24	126	0	0	0	0	96.2	125.6	0	0	0	0	0	0	0	1	0	0	0	0	-29.4	207	0	0	392.2	0	0
54	LB	3	2	5	4	1	5	94	24	0	0	0	0	93.4	96.2	0	0	0	0	0	0	0	0	1	0	0	0	-2.8	301	0	0	485.6	0	0
54	LB	3	2	5	5	1	1	0		0		0		102.4		0		0		1	0	0	0	0	0	0	0		0	0	0	102.4	0	0
54	LB	3	2	5	5	1	2	0	0	0	0	0	0	68	102.4	0	0	0	0	0	1	0	0	0	0	0	0	-34.4	0	0	0	170.4	0	0
54	LB	3	2	5	5	1	3	32	0	0	0	0	0	125.6	68	0	0	0	0	0	0	1	0	0	0	0	0	57.6	32	0	0	296	0	0
54	LB	3	2	5	5	1	4	0	32	0	0	0	0	96.2	125.6	0	0	0	0	0	0	0	1	0	0	0	0	-29.4	32	0	0	392.2	0	0
54	LB	3	2	5	5	1	5	0	0	0	0	0	0	93.4	96.2	0	0	0	0	0	0	0	0	1	0	0	0	-2.8	32	0	0	485.6	0	0
55	LB	3	2	5	1	1	1	93		0		0		117.6		0		0		1	0	0	0	0	0	0	0		93	0	0	117.6	0	0
55	LB	3	2	5	1	1	2	13	93	0	0	0	0	69	117.6	0	0	0	0	0	1	0	0	0	0	0	0	-48.6	106	0	0	186.6	0	0
55	LB	3	2	5	1	1	3	18	13	0	0	0	0	54.6	69	0	0	0	0	0	0	1	0	0	0	0	0	-14.4	124	0	0	241.2	0	0
55	LB	3	2	5	1	1	4	104	18	0	0	0	0	67.4	54.6	0	0	0	0	0	0	0	1	0	0	0	0	12.8	228	0	0	308.6	0	0
55	LB	3	2	5	1	1	5	0	104	0	0	0	0	66.2	67.4	0	0	0	0	0	0	0	0	1	0	0	0	-1.2	228	0	0	374.8	0	0
55	LB	3	2	5	2	1	1	122		0		0		117.6		0		0		1	0	0	0	0	0	0	0		122	0	0	117.6	0	0
55	LB	3	2	5	2	1	2	198	122	0	0	0	0	69	117.6	0	0	0	0	0	1	0	0	0	0	0	0	-48.6	320	0	0	186.6	0	0
55	LB	3	2	5	2	1	3	114	198	0	0	0	0	54.6	69	0	0	0	0	0	0	1	0	0	0	0	0	-14.4	434	0	0	241.2	0	0
55	LB	3	2	5	2	1	4	175	114	0	0	0	0	67.4	54.6	0	0	0	0	0	0	0	1	0	0	0	0	12.8	609	0	0	308.6	0	0
55	LB	3	2	5	2	1	5	193	175	0	0	0	0	66.2	67.4	0	0	0	0	0	0	0	0	1	0	0	0	-1.2	802	0	0	374.8	0	0
55	LB	3	2	5	3	1	1	93		0		0		117.6		0		0		1	0	0	0	0	0	0	0		93	0	0	117.6	0	0
55	LB	3	2	5	3	1	2	107	93	0	0	0	0	69	117.6	0	0	0	0	0	1	0	0	0	0	0	0	-48.6	200	0	0	186.6	0	0
55	LB	3	2	5	3	1	3	0	107	0	0	0	0	54.6	69	0	0	0	0	0	0	1	0	0	0	0	0	-14.4	200	0	0	241.2	0	0
55	LB	3	2	5	3	1	4	24	0	0	0	0	0	67.4	54.6	0	0	0	0	0	0	0	1	0	0	0	0	12.8	224	0	0	308.6	0	0
55	LB	3	2	5	3	1	5	138	24	0	0	0	0	66.2	67.4	0	0	0	0	0	0	0	0	1	0	0	0	-1.2	362	0	0	374.8	0	0
55	LB	3	2	5	4	1	1	187		0		0		117.6		0		0		1	0	0	0	0	0	0	0		187	0	0	117.6	0	0
55	LB	3	2	5	4	1	2	0	187	0	0	0	0	69	117.6	0	0	0	0	0	1	0	0	0	0	0	0	-48.6	187	0	0	186.6	0	0
55	LB	3	2	5	4	1	3	3	0	0	0	0	0	54.6	69	0	0	0	0	0	0	1	0	0	0	0	0	-14.4	190	0	0	241.2	0	0
55	LB	3	2	5	4	1	4	24	3	0	0	0	0	67.4	54.6	0	0	0	0	0	0	0	1	0	0	0	0	12.8	214	0	0	308.6	0	0
55	LB	3	2	5	4	1	5	0	24	0	0	0	0	66.2	67.4	0	0	0	0	0	0	0	0	1	0	0	0	-1.2	214	0	0	374.8	0	0
55	LB	3	2	5	5	1	1	93		0		0		117.6		0		0		1	0	0	0	0	0	0	0		93	0	0	117.6	0	0
55	LB	3	2	5	5	1	2	27	93	0	0	0	0	69	117.6	0	0	0	0	0	1	0	0	0	0	0	0	-48.6	120	0	0	186.6	0	0
55	LB	3	2	5	5	1	3	138	27	0	0	0	0	54.6	69	0	0	0	0	0	0	1	0	0	0	0	0	-14.4	258	0	0	241.2	0	0
55	LB	3	2	5	5	1	4	10	138	0	0	0	0	67.4	54.6	0	0	0	0	0	0	0	1	0	0	0	0	12.8	268	0	0	308.6	0	0
55	LB	3	2	5	5	1	5	0	10	0	0	0	0	66.2	67.4	0	0	0	0	0	0	0	0	1	0	0	0	-1.2	268	0	0	374.8	0	0
56	LB	3	2	5	1	1	1	0		0		0		21.8		1		0		1	0	0	0	0	0	0	0		0	0	0	21.8	1	0
56	LB	3	2	5	1	1	2	27	0	0	0	0	0	114.6	21.8	0	1	0	0	0	1	0	0	0	0	0	0	92.8	27	0	0	136.4	1	0
56	LB	3	2	5	1	1	3	128	27	0	0	0	0	94.2	114.6	0	0	0	0	0	0	1	0	0	0	0	0	-20.4	155	0	0	230.6	1	0
56	LB	3	2	5	1	1	4	87	128	0	0	0	0	121.4	94.2	0	0	0	0	0	0	0	1	0	0	0	0	27.2	242	0	0	352	1	0
56	LB	3	2	5	1	1	5	108	87	0	0	0	0	198.8	121.4	0	0	0	0	0	0	0	0	1	0	0	0	77.4	350	0	0	550.8	1	0
56	LB	3	2	5	2	1	1	93		0		0		21.8		1		0		1	0	0	0	0	0	0	0		93	0	0	21.8	1	0
56	LB	3	2	5	2	1	2	198	93	0	0	0	0	114.6	21.8	0	1	0	0	0	1	0	0	0	0	0	0	92.8	291	0	0	136.4	1	0
56	LB	3	2	5	2	1	3	113	198	0	0	0	0	94.2	114.6	0	0	0	0	0	0	1	0	0	0	0	0	-20.4	404	0	0	230.6	1	0
56	LB	3	2	5	2	1	4	181	113	0	0	0	0	121.4	94.2	0	0	0	0	0	0	0	1	0	0	0	0	27.2	585	0	0	352	1	0
56	LB	3	2	5	2	1	5	207	181	0	0	0	0	198.8	121.4	0	0	0	0	0	0	0	0	1	0	0	0	77.4	792	0	0	550.8	1	0
56	LB	3	2	5	3	1	1	0		1		0		21.8		1		0		1	0	0	0	0	0	0	0		0	1	0	21.8	1	0
56	LB	3	2	5	3	1	2	0	0	0	1	0	0	114.6	21.8	0	1	0	0	0	1	0	0	0	0	0	0	92.8	0	1	0	136.4	1	0
56	LB	3	2	5	3	1	3	0	0	0	0	0	0	94.2	114.6	0	0	0	0	0	0	1	0	0	0	0	0	-20.4	0	1	0	230.6	1	0
56	LB	3	2	5	3	1	4	79	0	0	0	0	0	121.4	94.2	0	0	0	0	0	0	0	1	0	0	0	0	27.2	79	1	0	352	1	0
56	LB	3	2	5	3	1	5	236	79	0	0	0	0	198.8	121.4	0	0	0	0	0	0	0	0	1	0	0	0	77.4	315	1	0	550.8	1	0
56	LB	3	2	5	4	1	1	16		0		0		21.8		1		0		1	0	0	0	0	0	0	0		16	0	0	21.8	1	0
56	LB	3	2	5	4	1	2	241	16	0	0	0	0	114.6	21.8	0	1	0	0	0	1	0	0	0	0	0	0	92.8	257	0	0	136.4	1	0
56	LB	3	2	5	4	1	3	227	241	0	0	0	0	94.2	114.6	0	0	0	0	0	0	1	0	0	0	0	0	-20.4	484	0	0	230.6	1	0
56	LB	3	2	5	4	1	4	250	227	0	0	0	0	121.4	94.2	0	0	0	0	0	0	0	1	0	0	0	0	27.2	734	0	0	352	1	0
56	LB	3	2	5	4	1	5	250	250	0	0	0	0	198.8	121.4	0	0	0	0	0	0	0	0	1	0	0	0	77.4	984	0	0	550.8	1	0
56	LB	3	2	5	5	1	1	0		0		0		21.8		1		0		1	0	0	0	0	0	0	0		0	0	0	21.8	1	0
56	LB	3	2	5	5	1	2	107	0	0	0	0	0	114.6	21.8	0	1	0	0	0	1	0	0	0	0	0	0	92.8	107	0	0	136.4	1	0
56	LB	3	2	5	5	1	3	3	107	0	0	0	0	94.2	114.6	0	0	0	0	0	0	1	0	0	0	0	0	-20.4	110	0	0	230.6	1	0
56	LB	3	2	5	5	1	4	10	3	0	0	0	0	121.4	94.2	0	0	0	0	0	0	0	1	0	0	0	0	27.2	120	0	0	352	1	0
56	LB	3	2	5	5	1	5	193	10	0	0	0	0	198.8	121.4	0	0	0	0	0	0	0	0	1	0	0	0	77.4	313	0	0	550.8	1	0
57	LB	3	2	5	1	1	1	0		0		0		117.4		0		0		1	0	0	0	0	0	0	0		0	0	0	117.4	0	0
57	LB	3	2	5	1	1	2	0	0	0	0	0	0	90.8	117.4	1	0	2	0	0	1	0	0	0	0	0	0	-26.6	0	0	0	208.2	1	2
57	LB	3	2	5	1	1	3	0	0	0	0	0	0	123.4	90.8	0	1	0	2	0	0	1	0	0	0	0	0	32.6	0	0	0	331.6	1	2
57	LB	3	2	5	1	1	4	0	0	0	0	0	0	101.2	123.4	0	0	0	0	0	0	0	1	0	0	0	0	-22.2	0	0	0	432.8	1	2
57	LB	3	2	5	1	1	5	0	0	0	0	0	0	126.8	101.2	0	0	0	0	0	0	0	0	1	0	0	0	25.6	0	0	0	559.6	1	2
57	LB	3	2	5	2	1	1	0		0		0		117.4		0		0		1	0	0	0	0	0	0	0		0	0	0	117.4	0	0
57	LB	3	2	5	2	1	2	172	0	1	0	0	0	90.8	117.4	1	0	2	0	0	1	0	0	0	0	0	0	-26.6	172	1	0	208.2	1	2
57	LB	3	2	5	2	1	3	241	172	0	1	0	0	123.4	90.8	0	1	0	2	0	0	1	0	0	0	0	0	32.6	413	1	0	331.6	1	2
57	LB	3	2	5	2	1	4	106	241	0	0	0	0	101.2	123.4	0	0	0	0	0	0	0	1	0	0	0	0	-22.2	519	1	0	432.8	1	2
57	LB	3	2	5	2	1	5	108	106	0	0	0	0	126.8	101.2	0	0	0	0	0	0	0	0	1	0	0	0	25.6	627	1	0	559.6	1	2
57	LB	3	2	5	3	1	1	121		0		0		117.4		0		0		1	0	0	0	0	0	0	0		121	0	0	117.4	0	0
57	LB	3	2	5	3	1	2	49	121	0	0	1	0	90.8	117.4	1	0	2	0	0	1	0	0	0	0	0	0	-26.6	170	0	1	208.2	1	2
57	LB	3	2	5	3	1	3	156	49	0	0	0	1	123.4	90.8	0	1	0	2	0	0	1	0	0	0	0	0	32.6	326	0	1	331.6	1	2
57	LB	3	2	5	3	1	4	118	156	0	0	0	0	101.2	123.4	0	0	0	0	0	0	0	1	0	0	0	0	-22.2	444	0	1	432.8	1	2
57	LB	3	2	5	3	1	5	138	118	0	0	0	0	126.8	101.2	0	0	0	0	0	0	0	0	1	0	0	0	25.6	582	0	1	559.6	1	2
57	LB	3	2	5	4	1	1	250		0		0		117.4		0		0		1	0	0	0	0	0	0	0		250	0	0	117.4	0	0
57	LB	3	2	5	4	1	2	35	250	0	0	0	0	90.8	117.4	1	0	2	0	0	1	0	0	0	0	0	0	-26.6	285	0	0	208.2	1	2
57	LB	3	2	5	4	1	3	48	35	0	0	0	0	123.4	90.8	0	1	0	2	0	0	1	0	0	0	0	0	32.6	333	0	0	331.6	1	2
57	LB	3	2	5	4	1	4	101	48	0	0	0	0	101.2	123.4	0	0	0	0	0	0	0	1	0	0	0	0	-22.2	434	0	0	432.8	1	2
57	LB	3	2	5	4	1	5	195	101	0	0	0	0	126.8	101.2	0	0	0	0	0	0	0	0	1	0	0	0	25.6	629	0	0	559.6	1	2
57	LB	3	2	5	5	1	1	216		0		0		117.4		0		0		1	0	0	0	0	0	0	0		216	0	0	117.4	0	0
57	LB	3	2	5	5	1	2	198	216	0	0	1	0	90.8	117.4	1	0	2	0	0	1	0	0	0	0	0	0	-26.6	414	0	1	208.2	1	2
57	LB	3	2	5	5	1	3	172	198	0	0	0	1	123.4	90.8	0	1	0	2	0	0	1	0	0	0	0	0	32.6	586	0	1	331.6	1	2
57	LB	3	2	5	5	1	4	181	172	0	0	0	0	101.2	123.4	0	0	0	0	0	0	0	1	0	0	0	0	-22.2	767	0	1	432.8	1	2
57	LB	3	2	5	5	1	5	193	181	0	0	0	0	126.8	101.2	0	0	0	0	0	0	0	0	1	0	0	0	25.6	960	0	1	559.6	1	2
58	LB	3	2	5	1	1	1	0		0		0		59.8		0		0		1	0	0	0	0	0	0	0		0	0	0	59.8	0	0
58	LB	3	2	5	1	1	2	143	0	1	0	0	0	89	59.8	2	0	0	0	0	1	0	0	0	0	0	0	29.2	143	1	0	148.8	2	0
58	LB	3	2	5	1	1	3	19	143	0	1	0	0	54.4	89	2	2	0	0	0	0	1	0	0	0	0	0	-34.6	162	1	0	203.2	4	0
58	LB	3	2	5	1	1	4	10	19	0	0	0	0	99.4	54.4	0	2	0	0	0	0	0	1	0	0	0	0	45	172	1	0	302.6	4	0
58	LB	3	2	5	1	1	5	94	10	0	0	0	0	76.6	99.4	0	0	0	0	0	0	0	0	1	0	0	0	-22.8	266	1	0	379.2	4	0
58	LB	3	2	5	2	1	1	0		0		0		59.8		0		0		1	0	0	0	0	0	0	0		0	0	0	59.8	0	0
58	LB	3	2	5	2	1	2	241	0	1	0	0	0	89	59.8	2	0	0	0	0	1	0	0	0	0	0	0	29.2	241	1	0	148.8	2	0
58	LB	3	2	5	2	1	3	48	241	0	1	0	0	54.4	89	2	2	0	0	0	0	1	0	0	0	0	0	-34.6	289	1	0	203.2	4	0
58	LB	3	2	5	2	1	4	101	48	0	0	0	0	99.4	54.4	0	2	0	0	0	0	0	1	0	0	0	0	45	390	1	0	302.6	4	0
58	LB	3	2	5	2	1	5	14	101	0	0	0	0	76.6	99.4	0	0	0	0	0	0	0	0	1	0	0	0	-22.8	404	1	0	379.2	4	0
58	LB	3	2	5	3	1	1	187		0		0		59.8		0		0		1	0	0	0	0	0	0	0		187	0	0	59.8	0	0
58	LB	3	2	5	3	1	2	35	187	0	0	0	0	89	59.8	2	0	0	0	0	1	0	0	0	0	0	0	29.2	222	0	0	148.8	2	0
58	LB	3	2	5	3	1	3	186	35	2	0	0	0	54.4	89	2	2	0	0	0	0	1	0	0	0	0	0	-34.6	408	2	0	203.2	4	0
58	LB	3	2	5	3	1	4	101	186	0	2	0	0	99.4	54.4	0	2	0	0	0	0	0	1	0	0	0	0	45	509	2	0	302.6	4	0
58	LB	3	2	5	3	1	5	181	101	0	0	0	0	76.6	99.4	0	0	0	0	0	0	0	0	1	0	0	0	-22.8	690	2	0	379.2	4	0
58	LB	3	2	5	4	1	1	0		0		0		59.8		0		0		1	0	0	0	0	0	0	0		0	0	0	59.8	0	0
58	LB	3	2	5	4	1	2	13	0	0	0	0	0	89	59.8	2	0	0	0	0	1	0	0	0	0	0	0	29.2	13	0	0	148.8	2	0
58	LB	3	2	5	4	1	3	0	13	0	0	0	0	54.4	89	2	2	0	0	0	0	1	0	0	0	0	0	-34.6	13	0	0	203.2	4	0
58	LB	3	2	5	4	1	4	104	0	0	0	0	0	99.4	54.4	0	2	0	0	0	0	0	1	0	0	0	0	45	117	0	0	302.6	4	0
58	LB	3	2	5	4	1	5	0	104	0	0	0	0	76.6	99.4	0	0	0	0	0	0	0	0	1	0	0	0	-22.8	117	0	0	379.2	4	0
58	LB	3	2	5	5	1	1	112		0		0		59.8		0		0		1	0	0	0	0	0	0	0		112	0	0	59.8	0	0
58	LB	3	2	5	5	1	2	13	112	0	0	0	0	89	59.8	2	0	0	0	0	1	0	0	0	0	0	0	29.2	125	0	0	148.8	2	0
58	LB	3	2	5	5	1	3	19	13	0	0	0	0	54.4	89	2	2	0	0	0	0	1	0	0	0	0	0	-34.6	144	0	0	203.2	4	0
58	LB	3	2	5	5	1	4	181	19	0	0	0	0	99.4	54.4	0	2	0	0	0	0	0	1	0	0	0	0	45	325	0	0	302.6	4	0
58	LB	3	2	5	5	1	5	94	181	0	0	0	0	76.6	99.4	0	0	0	0	0	0	0	0	1	0	0	0	-22.8	419	0	0	379.2	4	0
59	LB	3	2	5	1	1	1	0		0		0		99.6		1		0		1	0	0	0	0	0	0	0		0	0	0	99.6	1	0
59	LB	3	2	5	1	1	2	172	0	2	0	0	0	183.8	99.6	5	1	0	0	0	1	0	0	0	0	0	0	84.2	172	2	0	283.4	6	0
59	LB	3	2	5	1	1	3	241	172	0	2	0	0	193.4	183.8	0	5	0	0	0	0	1	0	0	0	0	0	9.6	413	2	0	476.8	6	0
59	LB	3	2	5	1	1	4	250	241	0	0	0	0	221.2	193.4	1	0	0	0	0	0	0	1	0	0	0	0	27.8	663	2	0	698	7	0
59	LB	3	2	5	1	1	5	99	250	0	0	0	0	138.6	221.2	0	1	0	0	0	0	0	0	1	0	0	0	-82.6	762	2	0	836.6	7	0
59	LB	3	2	5	2	1	1	221		0		0		99.6		1		0		1	0	0	0	0	0	0	0		221	0	0	99.6	1	0
59	LB	3	2	5	2	1	2	227	221	3	0	0	0	183.8	99.6	5	1	0	0	0	1	0	0	0	0	0	0	84.2	448	3	0	283.4	6	0
59	LB	3	2	5	2	1	3	226	227	0	3	0	0	193.4	183.8	0	5	0	0	0	0	1	0	0	0	0	0	9.6	674	3	0	476.8	6	0
59	LB	3	2	5	2	1	4	250	226	0	0	0	0	221.2	193.4	1	0	0	0	0	0	0	1	0	0	0	0	27.8	924	3	0	698	7	0
59	LB	3	2	5	2	1	5	193	250	0	0	0	0	138.6	221.2	0	1	0	0	0	0	0	0	1	0	0	0	-82.6	1117	3	0	836.6	7	0
59	LB	3	2	5	3	1	1	45		0		0		99.6		1		0		1	0	0	0	0	0	0	0		45	0	0	99.6	1	0
59	LB	3	2	5	3	1	2	172	45	0	0	0	0	183.8	99.6	5	1	0	0	0	1	0	0	0	0	0	0	84.2	217	0	0	283.4	6	0
59	LB	3	2	5	3	1	3	241	172	0	0	0	0	193.4	183.8	0	5	0	0	0	0	1	0	0	0	0	0	9.6	458	0	0	476.8	6	0
59	LB	3	2	5	3	1	4	250	241	0	0	0	0	221.2	193.4	1	0	0	0	0	0	0	1	0	0	0	0	27.8	708	0	0	698	7	0
59	LB	3	2	5	3	1	5	250	250	0	0	0	0	138.6	221.2	0	1	0	0	0	0	0	0	1	0	0	0	-82.6	958	0	0	836.6	7	0
59	LB	3	2	5	4	1	1	216		1		0		99.6		1		0		1	0	0	0	0	0	0	0		216	1	0	99.6	1	0
59	LB	3	2	5	4	1	2	241	216	0	1	0	0	183.8	99.6	5	1	0	0	0	1	0	0	0	0	0	0	84.2	457	1	0	283.4	6	0
59	LB	3	2	5	4	1	3	241	241	0	0	0	0	193.4	183.8	0	5	0	0	0	0	1	0	0	0	0	0	9.6	698	1	0	476.8	6	0
59	LB	3	2	5	4	1	4	250	241	0	0	0	0	221.2	193.4	1	0	0	0	0	0	0	1	0	0	0	0	27.8	948	1	0	698	7	0
59	LB	3	2	5	4	1	5	151	250	0	0	0	0	138.6	221.2	0	1	0	0	0	0	0	0	1	0	0	0	-82.6	1099	1	0	836.6	7	0
59	LB	3	2	5	5	1	1	16		0		0		99.6		1		0		1	0	0	0	0	0	0	0		16	0	0	99.6	1	0
59	LB	3	2	5	5	1	2	107	16	0	0	0	0	183.8	99.6	5	1	0	0	0	1	0	0	0	0	0	0	84.2	123	0	0	283.4	6	0
59	LB	3	2	5	5	1	3	18	107	0	0	0	0	193.4	183.8	0	5	0	0	0	0	1	0	0	0	0	0	9.6	141	0	0	476.8	6	0
59	LB	3	2	5	5	1	4	106	18	1	0	0	0	221.2	193.4	1	0	0	0	0	0	0	1	0	0	0	0	27.8	247	1	0	698	7	0
59	LB	3	2	5	5	1	5	0	106	0	1	0	0	138.6	221.2	0	1	0	0	0	0	0	0	1	0	0	0	-82.6	247	1	0	836.6	7	0
60	LB	3	2	5	1	1	1	93		0		0		105.8		2		0		1	0	0	0	0	0	0	0		93	0	0	105.8	2	0
60	LB	3	2	5	1	1	2	129	93	1	0	0	0	97.4	105.8	2	2	0	0	0	1	0	0	0	0	0	0	-8.4	222	1	0	203.2	4	0
60	LB	3	2	5	1	1	3	17	129	0	1	0	0	74.2	97.4	1	2	0	0	0	0	1	0	0	0	0	0	-23.2	239	1	0	277.4	5	0
60	LB	3	2	5	1	1	4	120	17	0	0	0	0	111.6	74.2	0	1	0	0	0	0	0	1	0	0	0	0	37.4	359	1	0	389	5	0
60	LB	3	2	5	1	1	5	0	120	0	0	0	0	53	111.6	0	0	0	0	0	0	0	0	1	0	0	0	-58.6	359	1	0	442	5	0
60	LB	3	2	5	2	1	1	0		0		0		105.8		2		0		1	0	0	0	0	0	0	0		0	0	0	105.8	2	0
60	LB	3	2	5	2	1	2	0	0	0	0	0	0	97.4	105.8	2	2	0	0	0	1	0	0	0	0	0	0	-8.4	0	0	0	203.2	4	0
60	LB	3	2	5	2	1	3	0	0	0	0	0	0	74.2	97.4	1	2	0	0	0	0	1	0	0	0	0	0	-23.2	0	0	0	277.4	5	0
60	LB	3	2	5	2	1	4	0	0	0	0	0	0	111.6	74.2	0	1	0	0	0	0	0	1	0	0	0	0	37.4	0	0	0	389	5	0
60	LB	3	2	5	2	1	5	0	0	0	0	0	0	53	111.6	0	0	0	0	0	0	0	0	1	0	0	0	-58.6	0	0	0	442	5	0
60	LB	3	2	5	3	1	1	93		0		0		105.8		2		0		1	0	0	0	0	0	0	0		93	0	0	105.8	2	0
60	LB	3	2	5	3	1	2	186	93	0	0	0	0	97.4	105.8	2	2	0	0	0	1	0	0	0	0	0	0	-8.4	279	0	0	203.2	4	0
60	LB	3	2	5	3	1	3	197	186	0	0	0	0	74.2	97.4	1	2	0	0	0	0	1	0	0	0	0	0	-23.2	476	0	0	277.4	5	0
60	LB	3	2	5	3	1	4	250	197	0	0	0	0	111.6	74.2	0	1	0	0	0	0	0	1	0	0	0	0	37.4	726	0	0	389	5	0
60	LB	3	2	5	3	1	5	152	250	0	0	0	0	53	111.6	0	0	0	0	0	0	0	0	1	0	0	0	-58.6	878	0	0	442	5	0
60	LB	3	2	5	4	1	1	250		2		0		105.8		2		0		1	0	0	0	0	0	0	0		250	2	0	105.8	2	0
60	LB	3	2	5	4	1	2	172	250	1	2	0	0	97.4	105.8	2	2	0	0	0	1	0	0	0	0	0	0	-8.4	422	3	0	203.2	4	0
60	LB	3	2	5	4	1	3	157	172	1	1	0	0	74.2	97.4	1	2	0	0	0	0	1	0	0	0	0	0	-23.2	579	4	0	277.4	5	0
60	LB	3	2	5	4	1	4	101	157	0	1	0	0	111.6	74.2	0	1	0	0	0	0	0	1	0	0	0	0	37.4	680	4	0	389	5	0
60	LB	3	2	5	4	1	5	113	101	0	0	0	0	53	111.6	0	0	0	0	0	0	0	0	1	0	0	0	-58.6	793	4	0	442	5	0
60	LB	3	2	5	5	1	1	93		0		0		105.8		2		0		1	0	0	0	0	0	0	0		93	0	0	105.8	2	0
60	LB	3	2	5	5	1	2	0	93	0	0	0	0	97.4	105.8	2	2	0	0	0	1	0	0	0	0	0	0	-8.4	93	0	0	203.2	4	0
60	LB	3	2	5	5	1	3	0	0	0	0	0	0	74.2	97.4	1	2	0	0	0	0	1	0	0	0	0	0	-23.2	93	0	0	277.4	5	0
60	LB	3	2	5	5	1	4	87	0	0	0	0	0	111.6	74.2	0	1	0	0	0	0	0	1	0	0	0	0	37.4	180	0	0	389	5	0
60	LB	3	2	5	5	1	5	0	87	0	0	0	0	53	111.6	0	0	0	0	0	0	0	0	1	0	0	0	-58.6	180	0	0	442	5	0
61	NOLB	4	2	5	1	0	1	93		0		0		95.8		0		0		1	0	0	0	0	1	0	0		93	0	0	95.8	0	0
61	NOLB	4	2	5	1	0	2	156	93	0	0	0	0	121.6	95.8	0	0	0	0	0	1	0	0	0	1	0	0	25.8	249	0	0	217.4	0	0
61	NOLB	4	2	5	1	0	3	72	156	0	0	0	0	136.4	121.6	0	0	0	0	0	0	1	0	0	1	0	0	14.8	321	0	0	353.8	0	0
61	NOLB	4	2	5	1	0	4	250	72	0	0	0	0	121.6	136.4	0	0	0	0	0	0	0	1	0	1	0	0	-14.8	571	0	0	475.4	0	0
61	NOLB	4	2	5	1	0	5	94	250	0	0	0	0	76.6	121.6	0	0	0	0	0	0	0	0	1	1	0	0	-45	665	0	0	552	0	0
61	NOLB	4	2	5	2	0	1	0		0		0		95.8		0		0		1	0	0	0	0	1	0	0		0	0	0	95.8	0	0
61	NOLB	4	2	5	2	0	2	152	0	0	0	0	0	121.6	95.8	0	0	0	0	0	1	0	0	0	1	0	0	25.8	152	0	0	217.4	0	0
61	NOLB	4	2	5	2	0	3	180	152	0	0	0	0	136.4	121.6	0	0	0	0	0	0	1	0	0	1	0	0	14.8	332	0	0	353.8	0	0
61	NOLB	4	2	5	2	0	4	156	180	0	0	0	0	121.6	136.4	0	0	0	0	0	0	0	1	0	1	0	0	-14.8	488	0	0	475.4	0	0
61	NOLB	4	2	5	2	0	5	43	156	0	0	0	0	76.6	121.6	0	0	0	0	0	0	0	0	1	1	0	0	-45	531	0	0	552	0	0
61	NOLB	4	2	5	3	0	1	0		0		0		95.8		0		0		1	0	0	0	0	1	0	0		0	0	0	95.8	0	0
61	NOLB	4	2	5	3	0	2	0	0	0	0	0	0	121.6	95.8	0	0	0	0	0	1	0	0	0	1	0	0	25.8	0	0	0	217.4	0	0
61	NOLB	4	2	5	3	0	3	0	0	0	0	0	0	136.4	121.6	0	0	0	0	0	0	1	0	0	1	0	0	14.8	0	0	0	353.8	0	0
61	NOLB	4	2	5	3	0	4	0	0	0	0	0	0	121.6	136.4	0	0	0	0	0	0	0	1	0	1	0	0	-14.8	0	0	0	475.4	0	0
61	NOLB	4	2	5	3	0	5	0	0	0	0	0	0	76.6	121.6	0	0	0	0	0	0	0	0	1	1	0	0	-45	0	0	0	552	0	0
61	NOLB	4	2	5	4	0	1	156		0		0		95.8		0		0		1	0	0	0	0	1	0	0		156	0	0	95.8	0	0
61	NOLB	4	2	5	4	0	2	144	156	0	0	0	0	121.6	95.8	0	0	0	0	0	1	0	0	0	1	0	0	25.8	300	0	0	217.4	0	0
61	NOLB	4	2	5	4	0	3	180	144	0	0	0	0	136.4	121.6	0	0	0	0	0	0	1	0	0	1	0	0	14.8	480	0	0	353.8	0	0
61	NOLB	4	2	5	4	0	4	101	180	0	0	0	0	121.6	136.4	0	0	0	0	0	0	0	1	0	1	0	0	-14.8	581	0	0	475.4	0	0
61	NOLB	4	2	5	4	0	5	138	101	0	0	0	0	76.6	121.6	0	0	0	0	0	0	0	0	1	1	0	0	-45	719	0	0	552	0	0
61	NOLB	4	2	5	5	0	1	230		0		0		95.8		0		0		1	0	0	0	0	1	0	0		230	0	0	95.8	0	0
61	NOLB	4	2	5	5	0	2	156	230	0	0	0	0	121.6	95.8	0	0	0	0	0	1	0	0	0	1	0	0	25.8	386	0	0	217.4	0	0
61	NOLB	4	2	5	5	0	3	250	156	0	0	0	0	136.4	121.6	0	0	0	0	0	0	1	0	0	1	0	0	14.8	636	0	0	353.8	0	0
61	NOLB	4	2	5	5	0	4	101	250	0	0	0	0	121.6	136.4	0	0	0	0	0	0	0	1	0	1	0	0	-14.8	737	0	0	475.4	0	0
61	NOLB	4	2	5	5	0	5	108	101	0	0	0	0	76.6	121.6	0	0	0	0	0	0	0	0	1	1	0	0	-45	845	0	0	552	0	0
62	NOLB	5	2	5	1	0	1	0		0		0		78.2		0		0		1	0	0	0	0	1	0	0		0	0	0	78.2	0	0
62	NOLB	5	2	5	1	0	2	21	0	0	0	0	0	45.4	78.2	0	0	0	0	0	1	0	0	0	1	0	0	-32.8	21	0	0	123.6	0	0
62	NOLB	5	2	5	1	0	3	47	21	0	0	0	0	105.8	45.4	0	0	0	0	0	0	1	0	0	1	0	0	60.4	68	0	0	229.4	0	0
62	NOLB	5	2	5	1	0	4	10	47	0	0	0	0	65.8	105.8	0	0	0	0	0	0	0	1	0	1	0	0	-40	78	0	0	295.2	0	0
62	NOLB	5	2	5	1	0	5	138	10	0	0	0	0	60.2	65.8	0	0	0	0	0	0	0	0	1	1	0	0	-5.6	216	0	0	355.4	0	0
62	NOLB	5	2	5	2	0	1	126		0		0		78.2		0		0		1	0	0	0	0	1	0	0		126	0	0	78.2	0	0
62	NOLB	5	2	5	2	0	2	130	126	0	0	0	0	45.4	78.2	0	0	0	0	0	1	0	0	0	1	0	0	-32.8	256	0	0	123.6	0	0
62	NOLB	5	2	5	2	0	3	143	130	0	0	0	0	105.8	45.4	0	0	0	0	0	0	1	0	0	1	0	0	60.4	399	0	0	229.4	0	0
62	NOLB	5	2	5	2	0	4	10	143	0	0	0	0	65.8	105.8	0	0	0	0	0	0	0	1	0	1	0	0	-40	409	0	0	295.2	0	0
62	NOLB	5	2	5	2	0	5	94	10	0	0	0	0	60.2	65.8	0	0	0	0	0	0	0	0	1	1	0	0	-5.6	503	0	0	355.4	0	0
62	NOLB	5	2	5	3	0	1	0		0		0		78.2		0		0		1	0	0	0	0	1	0	0		0	0	0	78.2	0	0
62	NOLB	5	2	5	3	0	2	27	0	0	0	0	0	45.4	78.2	0	0	0	0	0	1	0	0	0	1	0	0	-32.8	27	0	0	123.6	0	0
62	NOLB	5	2	5	3	0	3	42	27	0	0	0	0	105.8	45.4	0	0	0	0	0	0	1	0	0	1	0	0	60.4	69	0	0	229.4	0	0
62	NOLB	5	2	5	3	0	4	10	42	0	0	0	0	65.8	105.8	0	0	0	0	0	0	0	1	0	1	0	0	-40	79	0	0	295.2	0	0
62	NOLB	5	2	5	3	0	5	0	10	0	0	0	0	60.2	65.8	0	0	0	0	0	0	0	0	1	1	0	0	-5.6	79	0	0	355.4	0	0
62	NOLB	5	2	5	4	0	1	141		0		0		78.2		0		0		1	0	0	0	0	1	0	0		141	0	0	78.2	0	0
62	NOLB	5	2	5	4	0	2	36	141	0	0	0	0	45.4	78.2	0	0	0	0	0	1	0	0	0	1	0	0	-32.8	177	0	0	123.6	0	0
62	NOLB	5	2	5	4	0	3	131	36	0	0	0	0	105.8	45.4	0	0	0	0	0	0	1	0	0	1	0	0	60.4	308	0	0	229.4	0	0
62	NOLB	5	2	5	4	0	4	104	131	0	0	0	0	65.8	105.8	0	0	0	0	0	0	0	1	0	1	0	0	-40	412	0	0	295.2	0	0
62	NOLB	5	2	5	4	0	5	14	104	0	0	0	0	60.2	65.8	0	0	0	0	0	0	0	0	1	1	0	0	-5.6	426	0	0	355.4	0	0
62	NOLB	5	2	5	5	0	1	124		0		0		78.2		0		0		1	0	0	0	0	1	0	0		124	0	0	78.2	0	0
62	NOLB	5	2	5	5	0	2	13	124	0	0	0	0	45.4	78.2	0	0	0	0	0	1	0	0	0	1	0	0	-32.8	137	0	0	123.6	0	0
62	NOLB	5	2	5	5	0	3	166	13	0	0	0	0	105.8	45.4	0	0	0	0	0	0	1	0	0	1	0	0	60.4	303	0	0	229.4	0	0
62	NOLB	5	2	5	5	0	4	195	166	0	0	0	0	65.8	105.8	0	0	0	0	0	0	0	1	0	1	0	0	-40	498	0	0	295.2	0	0
62	NOLB	5	2	5	5	0	5	55	195	0	0	0	0	60.2	65.8	0	0	0	0	0	0	0	0	1	1	0	0	-5.6	553	0	0	355.4	0	0
63	NOLB	6	2	5	1	0	1	0		0		0		90.4		0		1		1	0	0	0	0	1	0	0		0	0	0	90.4	0	1
63	NOLB	6	2	5	1	0	2	0	0	0	0	0	0	45.6	90.4	0	0	0	1	0	1	0	0	0	1	0	0	-44.8	0	0	0	136	0	1
63	NOLB	6	2	5	1	0	3	0	0	0	0	0	0	73.4	45.6	0	0	1	0	0	0	1	0	0	1	0	0	27.8	0	0	0	209.4	0	2
63	NOLB	6	2	5	1	0	4	0	0	0	0	0	0	82.4	73.4	0	0	0	1	0	0	0	1	0	1	0	0	9	0	0	0	291.8	0	2
63	NOLB	6	2	5	1	0	5	0	0	0	0	0	0	59.2	82.4	0	0	0	0	0	0	0	0	1	1	0	0	-23.2	0	0	0	351	0	2
63	NOLB	6	2	5	2	0	1	50		0		1		90.4		0		1		1	0	0	0	0	1	0	0		50	0	1	90.4	0	1
63	NOLB	6	2	5	2	0	2	11	50	0	0	0	1	45.6	90.4	0	0	0	1	0	1	0	0	0	1	0	0	-44.8	61	0	1	136	0	1
63	NOLB	6	2	5	2	0	3	42	11	0	0	0	0	73.4	45.6	0	0	1	0	0	0	1	0	0	1	0	0	27.8	103	0	1	209.4	0	2
63	NOLB	6	2	5	2	0	4	195	42	0	0	0	0	82.4	73.4	0	0	0	1	0	0	0	1	0	1	0	0	9	298	0	1	291.8	0	2
63	NOLB	6	2	5	2	0	5	108	195	0	0	0	0	59.2	82.4	0	0	0	0	0	0	0	0	1	1	0	0	-23.2	406	0	1	351	0	2
63	NOLB	6	2	5	3	0	1	16		0		0		90.4		0		1		1	0	0	0	0	1	0	0		16	0	0	90.4	0	1
63	NOLB	6	2	5	3	0	2	44	16	0	0	0	0	45.6	90.4	0	0	0	1	0	1	0	0	0	1	0	0	-44.8	60	0	0	136	0	1
63	NOLB	6	2	5	3	0	3	18	44	0	0	0	0	73.4	45.6	0	0	1	0	0	0	1	0	0	1	0	0	27.8	78	0	0	209.4	0	2
63	NOLB	6	2	5	3	0	4	87	18	0	0	0	0	82.4	73.4	0	0	0	1	0	0	0	1	0	1	0	0	9	165	0	0	291.8	0	2
63	NOLB	6	2	5	3	0	5	0	87	0	0	0	0	59.2	82.4	0	0	0	0	0	0	0	0	1	1	0	0	-23.2	165	0	0	351	0	2
63	NOLB	6	2	5	4	0	1	156		0		0		90.4		0		1		1	0	0	0	0	1	0	0		156	0	0	90.4	0	1
63	NOLB	6	2	5	4	0	2	35	156	0	0	0	0	45.6	90.4	0	0	0	1	0	1	0	0	0	1	0	0	-44.8	191	0	0	136	0	1
63	NOLB	6	2	5	4	0	3	57	35	0	0	1	0	73.4	45.6	0	0	1	0	0	0	1	0	0	1	0	0	27.8	248	0	1	209.4	0	2
63	NOLB	6	2	5	4	0	4	24	57	0	0	0	1	82.4	73.4	0	0	0	1	0	0	0	1	0	1	0	0	9	272	0	1	291.8	0	2
63	NOLB	6	2	5	4	0	5	94	24	0	0	0	0	59.2	82.4	0	0	0	0	0	0	0	0	1	1	0	0	-23.2	366	0	1	351	0	2
63	NOLB	6	2	5	5	0	1	230		0		0		90.4		0		1		1	0	0	0	0	1	0	0		230	0	0	90.4	0	1
63	NOLB	6	2	5	5	0	2	138	230	0	0	0	0	45.6	90.4	0	0	0	1	0	1	0	0	0	1	0	0	-44.8	368	0	0	136	0	1
63	NOLB	6	2	5	5	0	3	250	138	0	0	0	0	73.4	45.6	0	0	1	0	0	0	1	0	0	1	0	0	27.8	618	0	0	209.4	0	2
63	NOLB	6	2	5	5	0	4	106	250	0	0	0	0	82.4	73.4	0	0	0	1	0	0	0	1	0	1	0	0	9	724	0	0	291.8	0	2
63	NOLB	6	2	5	5	0	5	94	106	0	0	0	0	59.2	82.4	0	0	0	0	0	0	0	0	1	1	0	0	-23.2	818	0	0	351	0	2
64	NOLB	7	2	5	1	0	1	93		0		0		40.4		0		0		1	0	0	0	0	1	0	0		93	0	0	40.4	0	0
64	NOLB	7	2	5	1	0	2	58	93	0	0	0	0	75.2	40.4	0	0	0	0	0	1	0	0	0	1	0	0	34.8	151	0	0	115.6	0	0
64	NOLB	7	2	5	1	0	3	40	58	0	0	0	0	72.8	75.2	0	0	0	0	0	0	1	0	0	1	0	0	-2.4	191	0	0	188.4	0	0
64	NOLB	7	2	5	1	0	4	24	40	0	0	0	0	70	72.8	0	0	0	0	0	0	0	1	0	1	0	0	-2.8	215	0	0	258.4	0	0
64	NOLB	7	2	5	1	0	5	0	24	0	0	0	0	38.6	70	0	0	0	0	0	0	0	0	1	1	0	0	-31.4	215	0	0	297	0	0
64	NOLB	7	2	5	2	0	1	0		0		0		40.4		0		0		1	0	0	0	0	1	0	0		0	0	0	40.4	0	0
64	NOLB	7	2	5	2	0	2	0	0	0	0	0	0	75.2	40.4	0	0	0	0	0	1	0	0	0	1	0	0	34.8	0	0	0	115.6	0	0
64	NOLB	7	2	5	2	0	3	0	0	0	0	0	0	72.8	75.2	0	0	0	0	0	0	1	0	0	1	0	0	-2.4	0	0	0	188.4	0	0
64	NOLB	7	2	5	2	0	4	0	0	0	0	0	0	70	72.8	0	0	0	0	0	0	0	1	0	1	0	0	-2.8	0	0	0	258.4	0	0
64	NOLB	7	2	5	2	0	5	0	0	0	0	0	0	38.6	70	0	0	0	0	0	0	0	0	1	1	0	0	-31.4	0	0	0	297	0	0
64	NOLB	7	2	5	3	0	1	0		0		0		40.4		0		0		1	0	0	0	0	1	0	0		0	0	0	40.4	0	0
64	NOLB	7	2	5	3	0	2	107	0	0	0	0	0	75.2	40.4	0	0	0	0	0	1	0	0	0	1	0	0	34.8	107	0	0	115.6	0	0
64	NOLB	7	2	5	3	0	3	141	107	0	0	0	0	72.8	75.2	0	0	0	0	0	0	1	0	0	1	0	0	-2.4	248	0	0	188.4	0	0
64	NOLB	7	2	5	3	0	4	118	141	0	0	0	0	70	72.8	0	0	0	0	0	0	0	1	0	1	0	0	-2.8	366	0	0	258.4	0	0
64	NOLB	7	2	5	3	0	5	0	118	0	0	0	0	38.6	70	0	0	0	0	0	0	0	0	1	1	0	0	-31.4	366	0	0	297	0	0
64	NOLB	7	2	5	4	0	1	93		0		0		40.4		0		0		1	0	0	0	0	1	0	0		93	0	0	40.4	0	0
64	NOLB	7	2	5	4	0	2	121	93	0	0	0	0	75.2	40.4	0	0	0	0	0	1	0	0	0	1	0	0	34.8	214	0	0	115.6	0	0
64	NOLB	7	2	5	4	0	3	180	121	0	0	0	0	72.8	75.2	0	0	0	0	0	0	1	0	0	1	0	0	-2.4	394	0	0	188.4	0	0
64	NOLB	7	2	5	4	0	4	104	180	0	0	0	0	70	72.8	0	0	0	0	0	0	0	1	0	1	0	0	-2.8	498	0	0	258.4	0	0
64	NOLB	7	2	5	4	0	5	193	104	0	0	0	0	38.6	70	0	0	0	0	0	0	0	0	1	1	0	0	-31.4	691	0	0	297	0	0
64	NOLB	7	2	5	5	0	1	16		0		0		40.4		0		0		1	0	0	0	0	1	0	0		16	0	0	40.4	0	0
64	NOLB	7	2	5	5	0	2	90	16	0	0	0	0	75.2	40.4	0	0	0	0	0	1	0	0	0	1	0	0	34.8	106	0	0	115.6	0	0
64	NOLB	7	2	5	5	0	3	3	90	0	0	0	0	72.8	75.2	0	0	0	0	0	0	1	0	0	1	0	0	-2.4	109	0	0	188.4	0	0
64	NOLB	7	2	5	5	0	4	104	3	0	0	0	0	70	72.8	0	0	0	0	0	0	0	1	0	1	0	0	-2.8	213	0	0	258.4	0	0
64	NOLB	7	2	5	5	0	5	0	104	0	0	0	0	38.6	70	0	0	0	0	0	0	0	0	1	1	0	0	-31.4	213	0	0	297	0	0
65	NOLB	8	2	5	1	0	1	16		0		0		108.2		0		0		1	0	0	0	0	1	0	0		16	0	0	108.2	0	0
65	NOLB	8	2	5	1	0	2	207	16	0	0	1	0	128.8	108.2	1	0	1	0	0	1	0	0	0	1	0	0	20.6	223	0	1	237	1	1
65	NOLB	8	2	5	1	0	3	122	207	0	0	0	1	147	128.8	0	1	0	1	0	0	1	0	0	1	0	0	18.2	345	0	1	384	1	1
65	NOLB	8	2	5	1	0	4	10	122	0	0	0	0	148.4	147	0	0	0	0	0	0	0	1	0	1	0	0	1.4	355	0	1	532.4	1	1
65	NOLB	8	2	5	1	0	5	0	10	0	0	0	0	113	148.4	0	0	0	0	0	0	0	0	1	1	0	0	-35.4	355	0	1	645.4	1	1
65	NOLB	8	2	5	2	0	1	216		0		0		108.2		0		0		1	0	0	0	0	1	0	0		216	0	0	108.2	0	0
65	NOLB	8	2	5	2	0	2	36	216	1	0	0	0	128.8	108.2	1	0	1	0	0	1	0	0	0	1	0	0	20.6	252	1	0	237	1	1
65	NOLB	8	2	5	2	0	3	114	36	0	1	0	0	147	128.8	0	1	0	1	0	0	1	0	0	1	0	0	18.2	366	1	0	384	1	1
65	NOLB	8	2	5	2	0	4	181	114	0	0	0	0	148.4	147	0	0	0	0	0	0	0	1	0	1	0	0	1.4	547	1	0	532.4	1	1
65	NOLB	8	2	5	2	0	5	0	181	0	0	0	0	113	148.4	0	0	0	0	0	0	0	0	1	1	0	0	-35.4	547	1	0	645.4	1	1
65	NOLB	8	2	5	3	0	1	122		0		0		108.2		0		0		1	0	0	0	0	1	0	0		122	0	0	108.2	0	0
65	NOLB	8	2	5	3	0	2	250	122	0	0	0	0	128.8	108.2	1	0	1	0	0	1	0	0	0	1	0	0	20.6	372	0	0	237	1	1
65	NOLB	8	2	5	3	0	3	137	250	0	0	0	0	147	128.8	0	1	0	1	0	0	1	0	0	1	0	0	18.2	509	0	0	384	1	1
65	NOLB	8	2	5	3	0	4	195	137	0	0	0	0	148.4	147	0	0	0	0	0	0	0	1	0	1	0	0	1.4	704	0	0	532.4	1	1
65	NOLB	8	2	5	3	0	5	250	195	0	0	0	0	113	148.4	0	0	0	0	0	0	0	0	1	1	0	0	-35.4	954	0	0	645.4	1	1
65	NOLB	8	2	5	4	0	1	187		0		0		108.2		0		0		1	0	0	0	0	1	0	0		187	0	0	108.2	0	0
65	NOLB	8	2	5	4	0	2	115	187	0	0	0	0	128.8	108.2	1	0	1	0	0	1	0	0	0	1	0	0	20.6	302	0	0	237	1	1
65	NOLB	8	2	5	4	0	3	225	115	0	0	0	0	147	128.8	0	1	0	1	0	0	1	0	0	1	0	0	18.2	527	0	0	384	1	1
65	NOLB	8	2	5	4	0	4	106	225	0	0	0	0	148.4	147	0	0	0	0	0	0	0	1	0	1	0	0	1.4	633	0	0	532.4	1	1
65	NOLB	8	2	5	4	0	5	207	106	0	0	0	0	113	148.4	0	0	0	0	0	0	0	0	1	1	0	0	-35.4	840	0	0	645.4	1	1
65	NOLB	8	2	5	5	0	1	0		0		0		108.2		0		0		1	0	0	0	0	1	0	0		0	0	0	108.2	0	0
65	NOLB	8	2	5	5	0	2	36	0	0	0	0	0	128.8	108.2	1	0	1	0	0	1	0	0	0	1	0	0	20.6	36	0	0	237	1	1
65	NOLB	8	2	5	5	0	3	137	36	0	0	0	0	147	128.8	0	1	0	1	0	0	1	0	0	1	0	0	18.2	173	0	0	384	1	1
65	NOLB	8	2	5	5	0	4	250	137	0	0	0	0	148.4	147	0	0	0	0	0	0	0	1	0	1	0	0	1.4	423	0	0	532.4	1	1
65	NOLB	8	2	5	5	0	5	108	250	0	0	0	0	113	148.4	0	0	0	0	0	0	0	0	1	1	0	0	-35.4	531	0	0	645.4	1	1
66	NOLB	9	2	5	1	0	1	93		0		0		87.2		2		0		1	0	0	0	0	1	0	0		93	0	0	87.2	2	0
66	NOLB	9	2	5	1	0	2	130	93	0	0	0	0	100	87.2	0	2	0	0	0	1	0	0	0	1	0	0	12.8	223	0	0	187.2	2	0
66	NOLB	9	2	5	1	0	3	143	130	0	0	0	0	82	100	0	0	0	0	0	0	1	0	0	1	0	0	-18	366	0	0	269.2	2	0
66	NOLB	9	2	5	1	0	4	181	143	0	0	0	0	91	82	0	0	0	0	0	0	0	1	0	1	0	0	9	547	0	0	360.2	2	0
66	NOLB	9	2	5	1	0	5	207	181	0	0	0	0	50	91	0	0	0	0	0	0	0	0	1	1	0	0	-41	754	0	0	410.2	2	0
66	NOLB	9	2	5	2	0	1	250		1		0		87.2		2		0		1	0	0	0	0	1	0	0		250	1	0	87.2	2	0
66	NOLB	9	2	5	2	0	2	236	250	0	1	0	0	100	87.2	0	2	0	0	0	1	0	0	0	1	0	0	12.8	486	1	0	187.2	2	0
66	NOLB	9	2	5	2	0	3	250	236	0	0	0	0	82	100	0	0	0	0	0	0	1	0	0	1	0	0	-18	736	1	0	269.2	2	0
66	NOLB	9	2	5	2	0	4	250	250	0	0	0	0	91	82	0	0	0	0	0	0	0	1	0	1	0	0	9	986	1	0	360.2	2	0
66	NOLB	9	2	5	2	0	5	43	250	0	0	0	0	50	91	0	0	0	0	0	0	0	0	1	1	0	0	-41	1029	1	0	410.2	2	0
66	NOLB	9	2	5	3	0	1	0		0		0		87.2		2		0		1	0	0	0	0	1	0	0		0	0	0	87.2	2	0
66	NOLB	9	2	5	3	0	2	27	0	0	0	0	0	100	87.2	0	2	0	0	0	1	0	0	0	1	0	0	12.8	27	0	0	187.2	2	0
66	NOLB	9	2	5	3	0	3	0	27	0	0	0	0	82	100	0	0	0	0	0	0	1	0	0	1	0	0	-18	27	0	0	269.2	2	0
66	NOLB	9	2	5	3	0	4	0	0	0	0	0	0	91	82	0	0	0	0	0	0	0	1	0	1	0	0	9	27	0	0	360.2	2	0
66	NOLB	9	2	5	3	0	5	0	0	0	0	0	0	50	91	0	0	0	0	0	0	0	0	1	1	0	0	-41	27	0	0	410.2	2	0
66	NOLB	9	2	5	4	0	1	93		1		0		87.2		2		0		1	0	0	0	0	1	0	0		93	1	0	87.2	2	0
66	NOLB	9	2	5	4	0	2	107	93	0	1	0	0	100	87.2	0	2	0	0	0	1	0	0	0	1	0	0	12.8	200	1	0	187.2	2	0
66	NOLB	9	2	5	4	0	3	17	107	0	0	0	0	82	100	0	0	0	0	0	0	1	0	0	1	0	0	-18	217	1	0	269.2	2	0
66	NOLB	9	2	5	4	0	4	24	17	0	0	0	0	91	82	0	0	0	0	0	0	0	1	0	1	0	0	9	241	1	0	360.2	2	0
66	NOLB	9	2	5	4	0	5	0	24	0	0	0	0	50	91	0	0	0	0	0	0	0	0	1	1	0	0	-41	241	1	0	410.2	2	0
66	NOLB	9	2	5	5	0	1	0		0		0		87.2		2		0		1	0	0	0	0	1	0	0		0	0	0	87.2	2	0
66	NOLB	9	2	5	5	0	2	0	0	0	0	0	0	100	87.2	0	2	0	0	0	1	0	0	0	1	0	0	12.8	0	0	0	187.2	2	0
66	NOLB	9	2	5	5	0	3	0	0	0	0	0	0	82	100	0	0	0	0	0	0	1	0	0	1	0	0	-18	0	0	0	269.2	2	0
66	NOLB	9	2	5	5	0	4	0	0	0	0	0	0	91	82	0	0	0	0	0	0	0	1	0	1	0	0	9	0	0	0	360.2	2	0
66	NOLB	9	2	5	5	0	5	0	0	0	0	0	0	50	91	0	0	0	0	0	0	0	0	1	1	0	0	-41	0	0	0	410.2	2	0
67	NOLB	10	2	5	1	0	1	0		0		0		74.2		2		0		1	0	0	0	0	1	0	0		0	0	0	74.2	2	0
67	NOLB	10	2	5	1	0	2	0	0	0	0	0	0	132	74.2	0	2	0	0	0	1	0	0	0	1	0	0	57.8	0	0	0	206.2	2	0
67	NOLB	10	2	5	1	0	3	28	0	3	0	0	0	119.8	132	3	0	0	0	0	0	1	0	0	1	0	0	-12.2	28	3	0	326	5	0
67	NOLB	10	2	5	1	0	4	0	28	0	3	0	0	88.6	119.8	0	3	0	0	0	0	0	1	0	1	0	0	-31.2	28	3	0	414.6	5	0
67	NOLB	10	2	5	1	0	5	0	0	0	0	0	0	41.8	88.6	0	0	0	0	0	0	0	0	1	1	0	0	-46.8	28	3	0	456.4	5	0
67	NOLB	10	2	5	2	0	1	0		0		0		74.2		2		0		1	0	0	0	0	1	0	0		0	0	0	74.2	2	0
67	NOLB	10	2	5	2	0	2	44	0	0	0	0	0	132	74.2	0	2	0	0	0	1	0	0	0	1	0	0	57.8	44	0	0	206.2	2	0
67	NOLB	10	2	5	2	0	3	0	44	0	0	0	0	119.8	132	3	0	0	0	0	0	1	0	0	1	0	0	-12.2	44	0	0	326	5	0
67	NOLB	10	2	5	2	0	4	10	0	0	0	0	0	88.6	119.8	0	3	0	0	0	0	0	1	0	1	0	0	-31.2	54	0	0	414.6	5	0
67	NOLB	10	2	5	2	0	5	14	10	0	0	0	0	41.8	88.6	0	0	0	0	0	0	0	0	1	1	0	0	-46.8	68	0	0	456.4	5	0
67	NOLB	10	2	5	3	0	1	93		1		0		74.2		2		0		1	0	0	0	0	1	0	0		93	1	0	74.2	2	0
67	NOLB	10	2	5	3	0	2	173	93	0	1	0	0	132	74.2	0	2	0	0	0	1	0	0	0	1	0	0	57.8	266	1	0	206.2	2	0
67	NOLB	10	2	5	3	0	3	141	173	0	0	0	0	119.8	132	3	0	0	0	0	0	1	0	0	1	0	0	-12.2	407	1	0	326	5	0
67	NOLB	10	2	5	3	0	4	195	141	0	0	0	0	88.6	119.8	0	3	0	0	0	0	0	1	0	1	0	0	-31.2	602	1	0	414.6	5	0
67	NOLB	10	2	5	3	0	5	195	195	0	0	0	0	41.8	88.6	0	0	0	0	0	0	0	0	1	1	0	0	-46.8	797	1	0	456.4	5	0
67	NOLB	10	2	5	4	0	1	156		0		0		74.2		2		0		1	0	0	0	0	1	0	0		156	0	0	74.2	2	0
67	NOLB	10	2	5	4	0	2	193	156	0	0	0	0	132	74.2	0	2	0	0	0	1	0	0	0	1	0	0	57.8	349	0	0	206.2	2	0
67	NOLB	10	2	5	4	0	3	235	193	0	0	0	0	119.8	132	3	0	0	0	0	0	1	0	0	1	0	0	-12.2	584	0	0	326	5	0
67	NOLB	10	2	5	4	0	4	120	235	0	0	0	0	88.6	119.8	0	3	0	0	0	0	0	1	0	1	0	0	-31.2	704	0	0	414.6	5	0
67	NOLB	10	2	5	4	0	5	0	120	0	0	0	0	41.8	88.6	0	0	0	0	0	0	0	0	1	1	0	0	-46.8	704	0	0	456.4	5	0
67	NOLB	10	2	5	5	0	1	122		1		0		74.2		2		0		1	0	0	0	0	1	0	0		122	1	0	74.2	2	0
67	NOLB	10	2	5	5	0	2	250	122	0	1	0	0	132	74.2	0	2	0	0	0	1	0	0	0	1	0	0	57.8	372	1	0	206.2	2	0
67	NOLB	10	2	5	5	0	3	195	250	0	0	0	0	119.8	132	3	0	0	0	0	0	1	0	0	1	0	0	-12.2	567	1	0	326	5	0
67	NOLB	10	2	5	5	0	4	118	195	0	0	0	0	88.6	119.8	0	3	0	0	0	0	0	1	0	1	0	0	-31.2	685	1	0	414.6	5	0
67	NOLB	10	2	5	5	0	5	0	118	0	0	0	0	41.8	88.6	0	0	0	0	0	0	0	0	1	1	0	0	-46.8	685	1	0	456.4	5	0
68	NOLB	11	2	5	1	0	1	105		0		0		74.2		0		0		1	0	0	0	0	1	0	0		105	0	0	74.2	0	0
68	NOLB	11	2	5	1	0	2	50	105	0	0	0	0	128.4	74.2	0	0	0	0	0	1	0	0	0	1	0	0	54.2	155	0	0	202.6	0	0
68	NOLB	11	2	5	1	0	3	17	50	0	0	0	0	110	128.4	0	0	0	0	0	0	1	0	0	1	0	0	-18.4	172	0	0	312.6	0	0
68	NOLB	11	2	5	1	0	4	101	17	0	0	0	0	123.4	110	0	0	0	0	0	0	0	1	0	1	0	0	13.4	273	0	0	436	0	0
68	NOLB	11	2	5	1	0	5	0	101	0	0	0	0	65.8	123.4	0	0	0	0	0	0	0	0	1	1	0	0	-57.6	273	0	0	501.8	0	0
68	NOLB	11	2	5	2	0	1	0		0		0		74.2		0		0		1	0	0	0	0	1	0	0		0	0	0	74.2	0	0
68	NOLB	11	2	5	2	0	2	156	0	0	0	0	0	128.4	74.2	0	0	0	0	0	1	0	0	0	1	0	0	54.2	156	0	0	202.6	0	0
68	NOLB	11	2	5	2	0	3	166	156	0	0	0	0	110	128.4	0	0	0	0	0	0	1	0	0	1	0	0	-18.4	322	0	0	312.6	0	0
68	NOLB	11	2	5	2	0	4	181	166	0	0	0	0	123.4	110	0	0	0	0	0	0	0	1	0	1	0	0	13.4	503	0	0	436	0	0
68	NOLB	11	2	5	2	0	5	14	181	0	0	0	0	65.8	123.4	0	0	0	0	0	0	0	0	1	1	0	0	-57.6	517	0	0	501.8	0	0
68	NOLB	11	2	5	3	0	1	0		0		0		74.2		0		0		1	0	0	0	0	1	0	0		0	0	0	74.2	0	0
68	NOLB	11	2	5	3	0	2	13	0	0	0	0	0	128.4	74.2	0	0	0	0	0	1	0	0	0	1	0	0	54.2	13	0	0	202.6	0	0
68	NOLB	11	2	5	3	0	3	114	13	0	0	0	0	110	128.4	0	0	0	0	0	0	1	0	0	1	0	0	-18.4	127	0	0	312.6	0	0
68	NOLB	11	2	5	3	0	4	0	114	0	0	0	0	123.4	110	0	0	0	0	0	0	0	1	0	1	0	0	13.4	127	0	0	436	0	0
68	NOLB	11	2	5	3	0	5	0	0	0	0	0	0	65.8	123.4	0	0	0	0	0	0	0	0	1	1	0	0	-57.6	127	0	0	501.8	0	0
68	NOLB	11	2	5	4	0	1	139		0		0		74.2		0		0		1	0	0	0	0	1	0	0		139	0	0	74.2	0	0
68	NOLB	11	2	5	4	0	2	187	139	0	0	0	0	128.4	74.2	0	0	0	0	0	1	0	0	0	1	0	0	54.2	326	0	0	202.6	0	0
68	NOLB	11	2	5	4	0	3	3	187	0	0	0	0	110	128.4	0	0	0	0	0	0	1	0	0	1	0	0	-18.4	329	0	0	312.6	0	0
68	NOLB	11	2	5	4	0	4	85	3	0	0	0	0	123.4	110	0	0	0	0	0	0	0	1	0	1	0	0	13.4	414	0	0	436	0	0
68	NOLB	11	2	5	4	0	5	108	85	0	0	0	0	65.8	123.4	0	0	0	0	0	0	0	0	1	1	0	0	-57.6	522	0	0	501.8	0	0
68	NOLB	11	2	5	5	0	1	127		0		0		74.2		0		0		1	0	0	0	0	1	0	0		127	0	0	74.2	0	0
68	NOLB	11	2	5	5	0	2	236	127	0	0	0	0	128.4	74.2	0	0	0	0	0	1	0	0	0	1	0	0	54.2	363	0	0	202.6	0	0
68	NOLB	11	2	5	5	0	3	250	236	0	0	0	0	110	128.4	0	0	0	0	0	0	1	0	0	1	0	0	-18.4	613	0	0	312.6	0	0
68	NOLB	11	2	5	5	0	4	250	250	0	0	0	0	123.4	110	0	0	0	0	0	0	0	1	0	1	0	0	13.4	863	0	0	436	0	0
68	NOLB	11	2	5	5	0	5	207	250	0	0	0	0	65.8	123.4	0	0	0	0	0	0	0	0	1	1	0	0	-57.6	1070	0	0	501.8	0	0
69	NOLB	12	2	5	1	0	1	93		1		0		77.4		2		0		1	0	0	0	0	1	0	0		93	1	0	77.4	2	0
69	NOLB	12	2	5	1	0	2	36	93	0	1	0	0	109	77.4	0	2	0	0	0	1	0	0	0	1	0	0	31.6	129	1	0	186.4	2	0
69	NOLB	12	2	5	1	0	3	5	36	0	0	0	0	137	109	0	0	0	0	0	0	1	0	0	1	0	0	28	134	1	0	323.4	2	0
69	NOLB	12	2	5	1	0	4	87	5	0	0	0	0	126.4	137	0	0	0	0	0	0	0	1	0	1	0	0	-10.6	221	1	0	449.8	2	0
69	NOLB	12	2	5	1	0	5	0	87	0	0	0	0	86.2	126.4	0	0	0	0	0	0	0	0	1	1	0	0	-40.2	221	1	0	536	2	0
69	NOLB	12	2	5	2	0	1	0		0		0		77.4		2		0		1	0	0	0	0	1	0	0		0	0	0	77.4	2	0
69	NOLB	12	2	5	2	0	2	0	0	0	0	0	0	109	77.4	0	2	0	0	0	1	0	0	0	1	0	0	31.6	0	0	0	186.4	2	0
69	NOLB	12	2	5	2	0	3	0	0	0	0	0	0	137	109	0	0	0	0	0	0	1	0	0	1	0	0	28	0	0	0	323.4	2	0
69	NOLB	12	2	5	2	0	4	0	0	0	0	0	0	126.4	137	0	0	0	0	0	0	0	1	0	1	0	0	-10.6	0	0	0	449.8	2	0
69	NOLB	12	2	5	2	0	5	0	0	0	0	0	0	86.2	126.4	0	0	0	0	0	0	0	0	1	1	0	0	-40.2	0	0	0	536	2	0
69	NOLB	12	2	5	3	0	1	93		1		0		77.4		2		0		1	0	0	0	0	1	0	0		93	1	0	77.4	2	0
69	NOLB	12	2	5	3	0	2	107	93	0	1	0	0	109	77.4	0	2	0	0	0	1	0	0	0	1	0	0	31.6	200	1	0	186.4	2	0
69	NOLB	12	2	5	3	0	3	195	107	0	0	0	0	137	109	0	0	0	0	0	0	1	0	0	1	0	0	28	395	1	0	323.4	2	0
69	NOLB	12	2	5	3	0	4	120	195	0	0	0	0	126.4	137	0	0	0	0	0	0	0	1	0	1	0	0	-10.6	515	1	0	449.8	2	0
69	NOLB	12	2	5	3	0	5	57	120	0	0	0	0	86.2	126.4	0	0	0	0	0	0	0	0	1	1	0	0	-40.2	572	1	0	536	2	0
69	NOLB	12	2	5	4	0	1	201		0		0		77.4		2		0		1	0	0	0	0	1	0	0		201	0	0	77.4	2	0
69	NOLB	12	2	5	4	0	2	250	201	0	0	0	0	109	77.4	0	2	0	0	0	1	0	0	0	1	0	0	31.6	451	0	0	186.4	2	0
69	NOLB	12	2	5	4	0	3	235	250	0	0	0	0	137	109	0	0	0	0	0	0	1	0	0	1	0	0	28	686	0	0	323.4	2	0
69	NOLB	12	2	5	4	0	4	175	235	0	0	0	0	126.4	137	0	0	0	0	0	0	0	1	0	1	0	0	-10.6	861	0	0	449.8	2	0
69	NOLB	12	2	5	4	0	5	236	175	0	0	0	0	86.2	126.4	0	0	0	0	0	0	0	0	1	1	0	0	-40.2	1097	0	0	536	2	0
69	NOLB	12	2	5	5	0	1	0		0		0		77.4		2		0		1	0	0	0	0	1	0	0		0	0	0	77.4	2	0
69	NOLB	12	2	5	5	0	2	152	0	0	0	0	0	109	77.4	0	2	0	0	0	1	0	0	0	1	0	0	31.6	152	0	0	186.4	2	0
69	NOLB	12	2	5	5	0	3	250	152	0	0	0	0	137	109	0	0	0	0	0	0	1	0	0	1	0	0	28	402	0	0	323.4	2	0
69	NOLB	12	2	5	5	0	4	250	250	0	0	0	0	126.4	137	0	0	0	0	0	0	0	1	0	1	0	0	-10.6	652	0	0	449.8	2	0
69	NOLB	12	2	5	5	0	5	138	250	0	0	0	0	86.2	126.4	0	0	0	0	0	0	0	0	1	1	0	0	-40.2	790	0	0	536	2	0
70	NOLB	13	2	5	1	0	1	216		1		0		174.6		2		1		1	0	0	0	0	1	0	0		216	1	0	174.6	2	1
70	NOLB	13	2	5	1	0	2	129	216	0	1	0	0	138.2	174.6	0	2	0	1	0	1	0	0	0	1	0	0	-36.4	345	1	0	312.8	2	1
70	NOLB	13	2	5	1	0	3	99	129	0	0	0	0	112.6	138.2	0	0	0	0	0	0	1	0	0	1	0	0	-25.6	444	1	0	425.4	2	1
70	NOLB	13	2	5	1	0	4	250	99	0	0	0	0	145.8	112.6	0	0	0	0	0	0	0	1	0	1	0	0	33.2	694	1	0	571.2	2	1
70	NOLB	13	2	5	1	0	5	108	250	0	0	0	0	114.8	145.8	0	0	0	0	0	0	0	0	1	1	0	0	-31	802	1	0	686	2	1
70	NOLB	13	2	5	2	0	1	250		1		0		174.6		2		1		1	0	0	0	0	1	0	0		250	1	0	174.6	2	1
70	NOLB	13	2	5	2	0	2	181	250	0	1	0	0	138.2	174.6	0	2	0	1	0	1	0	0	0	1	0	0	-36.4	431	1	0	312.8	2	1
70	NOLB	13	2	5	2	0	3	143	181	0	0	0	0	112.6	138.2	0	0	0	0	0	0	1	0	0	1	0	0	-25.6	574	1	0	425.4	2	1
70	NOLB	13	2	5	2	0	4	195	143	0	0	0	0	145.8	112.6	0	0	0	0	0	0	0	1	0	1	0	0	33.2	769	1	0	571.2	2	1
70	NOLB	13	2	5	2	0	5	207	195	0	0	0	0	114.8	145.8	0	0	0	0	0	0	0	0	1	1	0	0	-31	976	1	0	686	2	1
70	NOLB	13	2	5	3	0	1	127		0		0		174.6		2		1		1	0	0	0	0	1	0	0		127	0	0	174.6	2	1
70	NOLB	13	2	5	3	0	2	36	127	0	0	0	0	138.2	174.6	0	2	0	1	0	1	0	0	0	1	0	0	-36.4	163	0	0	312.8	2	1
70	NOLB	13	2	5	3	0	3	43	36	0	0	0	0	112.6	138.2	0	0	0	0	0	0	1	0	0	1	0	0	-25.6	206	0	0	425.4	2	1
70	NOLB	13	2	5	3	0	4	195	43	0	0	0	0	145.8	112.6	0	0	0	0	0	0	0	1	0	1	0	0	33.2	401	0	0	571.2	2	1
70	NOLB	13	2	5	3	0	5	151	195	0	0	0	0	114.8	145.8	0	0	0	0	0	0	0	0	1	1	0	0	-31	552	0	0	686	2	1
70	NOLB	13	2	5	4	0	1	187		0		0		174.6		2		1		1	0	0	0	0	1	0	0		187	0	0	174.6	2	1
70	NOLB	13	2	5	4	0	2	207	187	0	0	0	0	138.2	174.6	0	2	0	1	0	1	0	0	0	1	0	0	-36.4	394	0	0	312.8	2	1
70	NOLB	13	2	5	4	0	3	137	207	0	0	0	0	112.6	138.2	0	0	0	0	0	0	1	0	0	1	0	0	-25.6	531	0	0	425.4	2	1
70	NOLB	13	2	5	4	0	4	79	137	0	0	0	0	145.8	112.6	0	0	0	0	0	0	0	1	0	1	0	0	33.2	610	0	0	571.2	2	1
70	NOLB	13	2	5	4	0	5	108	79	0	0	0	0	114.8	145.8	0	0	0	0	0	0	0	0	1	1	0	0	-31	718	0	0	686	2	1
70	NOLB	13	2	5	5	0	1	93		0		1		174.6		2		1		1	0	0	0	0	1	0	0		93	0	1	174.6	2	1
70	NOLB	13	2	5	5	0	2	138	93	0	0	0	1	138.2	174.6	0	2	0	1	0	1	0	0	0	1	0	0	-36.4	231	0	1	312.8	2	1
70	NOLB	13	2	5	5	0	3	141	138	0	0	0	0	112.6	138.2	0	0	0	0	0	0	1	0	0	1	0	0	-25.6	372	0	1	425.4	2	1
70	NOLB	13	2	5	5	0	4	10	141	0	0	0	0	145.8	112.6	0	0	0	0	0	0	0	1	0	1	0	0	33.2	382	0	1	571.2	2	1
70	NOLB	13	2	5	5	0	5	0	10	0	0	0	0	114.8	145.8	0	0	0	0	0	0	0	0	1	1	0	0	-31	382	0	1	686	2	1
71	NOLB	14	2	5	1	0	1	250		0		1		161.8		0		1		1	0	0	0	0	1	0	0		250	0	1	161.8	0	1
71	NOLB	14	2	5	1	0	2	250	250	0	0	0	1	139	161.8	0	0	1	1	0	1	0	0	0	1	0	0	-22.8	500	0	1	300.8	0	2
71	NOLB	14	2	5	1	0	3	250	250	0	0	0	0	188.6	139	0	0	2	1	0	0	1	0	0	1	0	0	49.6	750	0	1	489.4	0	4
71	NOLB	14	2	5	1	0	4	250	250	0	0	0	0	190	188.6	0	0	2	2	0	0	0	1	0	1	0	0	1.4	1000	0	1	679.4	0	6
71	NOLB	14	2	5	1	0	5	193	250	0	0	0	0	146.6	190	0	0	0	2	0	0	0	0	1	1	0	0	-43.4	1193	0	1	826	0	6
71	NOLB	14	2	5	2	0	1	216		0		0		161.8		0		1		1	0	0	0	0	1	0	0		216	0	0	161.8	0	1
71	NOLB	14	2	5	2	0	2	207	216	0	0	0	0	139	161.8	0	0	1	1	0	1	0	0	0	1	0	0	-22.8	423	0	0	300.8	0	2
71	NOLB	14	2	5	2	0	3	235	207	0	0	1	0	188.6	139	0	0	2	1	0	0	1	0	0	1	0	0	49.6	658	0	1	489.4	0	4
71	NOLB	14	2	5	2	0	4	250	235	0	0	1	1	190	188.6	0	0	2	2	0	0	0	1	0	1	0	0	1.4	908	0	2	679.4	0	6
71	NOLB	14	2	5	2	0	5	195	250	0	0	0	1	146.6	190	0	0	0	2	0	0	0	0	1	1	0	0	-43.4	1103	0	2	826	0	6
71	NOLB	14	2	5	3	0	1	250		0		0		161.8		0		1		1	0	0	0	0	1	0	0		250	0	0	161.8	0	1
71	NOLB	14	2	5	3	0	2	87	250	0	0	0	0	139	161.8	0	0	1	1	0	1	0	0	0	1	0	0	-22.8	337	0	0	300.8	0	2
71	NOLB	14	2	5	3	0	3	156	87	0	0	0	0	188.6	139	0	0	2	1	0	0	1	0	0	1	0	0	49.6	493	0	0	489.4	0	4
71	NOLB	14	2	5	3	0	4	104	156	0	0	0	0	190	188.6	0	0	2	2	0	0	0	1	0	1	0	0	1.4	597	0	0	679.4	0	6
71	NOLB	14	2	5	3	0	5	152	104	0	0	0	0	146.6	190	0	0	0	2	0	0	0	0	1	1	0	0	-43.4	749	0	0	826	0	6
71	NOLB	14	2	5	4	0	1	0		0		0		161.8		0		1		1	0	0	0	0	1	0	0		0	0	0	161.8	0	1
71	NOLB	14	2	5	4	0	2	107	0	0	0	0	0	139	161.8	0	0	1	1	0	1	0	0	0	1	0	0	-22.8	107	0	0	300.8	0	2
71	NOLB	14	2	5	4	0	3	122	107	0	0	0	0	188.6	139	0	0	2	1	0	0	1	0	0	1	0	0	49.6	229	0	0	489.4	0	4
71	NOLB	14	2	5	4	0	4	173	122	0	0	1	0	190	188.6	0	0	2	2	0	0	0	1	0	1	0	0	1.4	402	0	1	679.4	0	6
71	NOLB	14	2	5	4	0	5	0	173	0	0	0	1	146.6	190	0	0	0	2	0	0	0	0	1	1	0	0	-43.4	402	0	1	826	0	6
71	NOLB	14	2	5	5	0	1	93		0		0		161.8		0		1		1	0	0	0	0	1	0	0		93	0	0	161.8	0	1
71	NOLB	14	2	5	5	0	2	44	93	0	0	1	0	139	161.8	0	0	1	1	0	1	0	0	0	1	0	0	-22.8	137	0	1	300.8	0	2
71	NOLB	14	2	5	5	0	3	180	44	0	0	1	1	188.6	139	0	0	2	1	0	0	1	0	0	1	0	0	49.6	317	0	2	489.4	0	4
71	NOLB	14	2	5	5	0	4	173	180	0	0	0	1	190	188.6	0	0	2	2	0	0	0	1	0	1	0	0	1.4	490	0	2	679.4	0	6
71	NOLB	14	2	5	5	0	5	193	173	0	0	0	0	146.6	190	0	0	0	2	0	0	0	0	1	1	0	0	-43.4	683	0	2	826	0	6
72	NOLB	15	2	5	1	0	1	0		0		0		44		0		0		1	0	0	0	0	1	0	0		0	0	0	44	0	0
72	NOLB	15	2	5	1	0	2	0	0	0	0	0	0	33	44	0	0	0	0	0	1	0	0	0	1	0	0	-11	0	0	0	77	0	0
72	NOLB	15	2	5	1	0	3	0	0	0	0	0	0	25.8	33	0	0	0	0	0	0	1	0	0	1	0	0	-7.2	0	0	0	102.8	0	0
72	NOLB	15	2	5	1	0	4	10	0	0	0	0	0	26.6	25.8	0	0	0	0	0	0	0	1	0	1	0	0	0.8	10	0	0	129.4	0	0
72	NOLB	15	2	5	1	0	5	0	10	0	0	0	0	0	26.6	0	0	0	0	0	0	0	0	1	1	0	0	-26.6	10	0	0	129.4	0	0
72	NOLB	15	2	5	2	0	1	93		0		0		44		0		0		1	0	0	0	0	1	0	0		93	0	0	44	0	0
72	NOLB	15	2	5	2	0	2	121	93	0	0	0	0	33	44	0	0	0	0	0	1	0	0	0	1	0	0	-11	214	0	0	77	0	0
72	NOLB	15	2	5	2	0	3	17	121	0	0	0	0	25.8	33	0	0	0	0	0	0	1	0	0	1	0	0	-7.2	231	0	0	102.8	0	0
72	NOLB	15	2	5	2	0	4	24	17	0	0	0	0	26.6	25.8	0	0	0	0	0	0	0	1	0	1	0	0	0.8	255	0	0	129.4	0	0
72	NOLB	15	2	5	2	0	5	0	24	0	0	0	0	0	26.6	0	0	0	0	0	0	0	0	1	1	0	0	-26.6	255	0	0	129.4	0	0
72	NOLB	15	2	5	3	0	1	6		0		0		44		0		0		1	0	0	0	0	1	0	0		6	0	0	44	0	0
72	NOLB	15	2	5	3	0	2	0	6	0	0	0	0	33	44	0	0	0	0	0	1	0	0	0	1	0	0	-11	6	0	0	77	0	0
72	NOLB	15	2	5	3	0	3	0	0	0	0	0	0	25.8	33	0	0	0	0	0	0	1	0	0	1	0	0	-7.2	6	0	0	102.8	0	0
72	NOLB	15	2	5	3	0	4	0	0	0	0	0	0	26.6	25.8	0	0	0	0	0	0	0	1	0	1	0	0	0.8	6	0	0	129.4	0	0
72	NOLB	15	2	5	3	0	5	0	0	0	0	0	0	0	26.6	0	0	0	0	0	0	0	0	1	1	0	0	-26.6	6	0	0	129.4	0	0
72	NOLB	15	2	5	4	0	1	105		0		0		44		0		0		1	0	0	0	0	1	0	0		105	0	0	44	0	0
72	NOLB	15	2	5	4	0	2	44	105	0	0	0	0	33	44	0	0	0	0	0	1	0	0	0	1	0	0	-11	149	0	0	77	0	0
72	NOLB	15	2	5	4	0	3	112	44	0	0	0	0	25.8	33	0	0	0	0	0	0	1	0	0	1	0	0	-7.2	261	0	0	102.8	0	0
72	NOLB	15	2	5	4	0	4	99	112	0	0	0	0	26.6	25.8	0	0	0	0	0	0	0	1	0	1	0	0	0.8	360	0	0	129.4	0	0
72	NOLB	15	2	5	4	0	5	0	99	0	0	0	0	0	26.6	0	0	0	0	0	0	0	0	1	1	0	0	-26.6	360	0	0	129.4	0	0
72	NOLB	15	2	5	5	0	1	16		0		0		44		0		0		1	0	0	0	0	1	0	0		16	0	0	44	0	0
72	NOLB	15	2	5	5	0	2	0	16	0	0	0	0	33	44	0	0	0	0	0	1	0	0	0	1	0	0	-11	16	0	0	77	0	0
72	NOLB	15	2	5	5	0	3	0	0	0	0	0	0	25.8	33	0	0	0	0	0	0	1	0	0	1	0	0	-7.2	16	0	0	102.8	0	0
72	NOLB	15	2	5	5	0	4	0	0	0	0	0	0	26.6	25.8	0	0	0	0	0	0	0	1	0	1	0	0	0.8	16	0	0	129.4	0	0
72	NOLB	15	2	5	5	0	5	0	0	0	0	0	0	0	26.6	0	0	0	0	0	0	0	0	1	1	0	0	-26.6	16	0	0	129.4	0	0
73	NOLB	16	2	5	1	0	1	50		0		0		76		1		0		1	0	0	0	0	1	0	0		50	0	0	76	1	0
73	NOLB	16	2	5	1	0	2	0	50	0	0	0	0	66	76	1	1	0	0	0	1	0	0	0	1	0	0	-10	50	0	0	142	2	0
73	NOLB	16	2	5	1	0	3	113	0	0	0	0	0	120.6	66	0	1	0	0	0	0	1	0	0	1	0	0	54.6	163	0	0	262.6	2	0
73	NOLB	16	2	5	1	0	4	0	113	0	0	0	0	127.2	120.6	0	0	0	0	0	0	0	1	0	1	0	0	6.6	163	0	0	389.8	2	0
73	NOLB	16	2	5	1	0	5	138	0	0	0	0	0	101.2	127.2	0	0	0	0	0	0	0	0	1	1	0	0	-26	301	0	0	491	2	0
73	NOLB	16	2	5	2	0	1	0		0		0		76		1		0		1	0	0	0	0	1	0	0		0	0	0	76	1	0
73	NOLB	16	2	5	2	0	2	21	0	1	0	0	0	66	76	1	1	0	0	0	1	0	0	0	1	0	0	-10	21	1	0	142	2	0
73	NOLB	16	2	5	2	0	3	250	21	0	1	0	0	120.6	66	0	1	0	0	0	0	1	0	0	1	0	0	54.6	271	1	0	262.6	2	0
73	NOLB	16	2	5	2	0	4	181	250	0	0	0	0	127.2	120.6	0	0	0	0	0	0	0	1	0	1	0	0	6.6	452	1	0	389.8	2	0
73	NOLB	16	2	5	2	0	5	137	181	0	0	0	0	101.2	127.2	0	0	0	0	0	0	0	0	1	1	0	0	-26	589	1	0	491	2	0
73	NOLB	16	2	5	3	0	1	187		1		0		76		1		0		1	0	0	0	0	1	0	0		187	1	0	76	1	0
73	NOLB	16	2	5	3	0	2	130	187	0	1	0	0	66	76	1	1	0	0	0	1	0	0	0	1	0	0	-10	317	1	0	142	2	0
73	NOLB	16	2	5	3	0	3	57	130	0	0	0	0	120.6	66	0	1	0	0	0	0	1	0	0	1	0	0	54.6	374	1	0	262.6	2	0
73	NOLB	16	2	5	3	0	4	181	57	0	0	0	0	127.2	120.6	0	0	0	0	0	0	0	1	0	1	0	0	6.6	555	1	0	389.8	2	0
73	NOLB	16	2	5	3	0	5	94	181	0	0	0	0	101.2	127.2	0	0	0	0	0	0	0	0	1	1	0	0	-26	649	1	0	491	2	0
73	NOLB	16	2	5	4	0	1	93		0		0		76		1		0		1	0	0	0	0	1	0	0		93	0	0	76	1	0
73	NOLB	16	2	5	4	0	2	152	93	0	0	0	0	66	76	1	1	0	0	0	1	0	0	0	1	0	0	-10	245	0	0	142	2	0
73	NOLB	16	2	5	4	0	3	166	152	0	0	0	0	120.6	66	0	1	0	0	0	0	1	0	0	1	0	0	54.6	411	0	0	262.6	2	0
73	NOLB	16	2	5	4	0	4	250	166	0	0	0	0	127.2	120.6	0	0	0	0	0	0	0	1	0	1	0	0	6.6	661	0	0	389.8	2	0
73	NOLB	16	2	5	4	0	5	137	250	0	0	0	0	101.2	127.2	0	0	0	0	0	0	0	0	1	1	0	0	-26	798	0	0	491	2	0
73	NOLB	16	2	5	5	0	1	50		0		0		76		1		0		1	0	0	0	0	1	0	0		50	0	0	76	1	0
73	NOLB	16	2	5	5	0	2	27	50	0	0	0	0	66	76	1	1	0	0	0	1	0	0	0	1	0	0	-10	77	0	0	142	2	0
73	NOLB	16	2	5	5	0	3	17	27	0	0	0	0	120.6	66	0	1	0	0	0	0	1	0	0	1	0	0	54.6	94	0	0	262.6	2	0
73	NOLB	16	2	5	5	0	4	24	17	0	0	0	0	127.2	120.6	0	0	0	0	0	0	0	1	0	1	0	0	6.6	118	0	0	389.8	2	0
73	NOLB	16	2	5	5	0	5	0	24	0	0	0	0	101.2	127.2	0	0	0	0	0	0	0	0	1	1	0	0	-26	118	0	0	491	2	0
74	NOLB	17	2	5	1	0	1	93		0		0		52.6		0		0		1	0	0	0	0	1	0	0		93	0	0	52.6	0	0
74	NOLB	17	2	5	1	0	2	0	93	0	0	0	0	43	52.6	0	0	0	0	0	1	0	0	0	1	0	0	-9.6	93	0	0	95.6	0	0
74	NOLB	17	2	5	1	0	3	3	0	0	0	0	0	112.8	43	0	0	0	0	0	0	1	0	0	1	0	0	69.8	96	0	0	208.4	0	0
74	NOLB	17	2	5	1	0	4	10	3	0	0	0	0	103.8	112.8	0	0	0	0	0	0	0	1	0	1	0	0	-9	106	0	0	312.2	0	0
74	NOLB	17	2	5	1	0	5	0	10	0	0	0	0	127.2	103.8	0	0	0	0	0	0	0	0	1	1	0	0	23.4	106	0	0	439.4	0	0
74	NOLB	17	2	5	2	0	1	0		0		0		52.6		0		0		1	0	0	0	0	1	0	0		0	0	0	52.6	0	0
74	NOLB	17	2	5	2	0	2	138	0	0	0	0	0	43	52.6	0	0	0	0	0	1	0	0	0	1	0	0	-9.6	138	0	0	95.6	0	0
74	NOLB	17	2	5	2	0	3	131	138	0	0	0	0	112.8	43	0	0	0	0	0	0	1	0	0	1	0	0	69.8	269	0	0	208.4	0	0
74	NOLB	17	2	5	2	0	4	156	131	0	0	0	0	103.8	112.8	0	0	0	0	0	0	0	1	0	1	0	0	-9	425	0	0	312.2	0	0
74	NOLB	17	2	5	2	0	5	207	156	0	0	0	0	127.2	103.8	0	0	0	0	0	0	0	0	1	1	0	0	23.4	632	0	0	439.4	0	0
74	NOLB	17	2	5	3	0	1	120		0		0		52.6		0		0		1	0	0	0	0	1	0	0		120	0	0	52.6	0	0
74	NOLB	17	2	5	3	0	2	41	120	0	0	0	0	43	52.6	0	0	0	0	0	1	0	0	0	1	0	0	-9.6	161	0	0	95.6	0	0
74	NOLB	17	2	5	3	0	3	69	41	0	0	0	0	112.8	43	0	0	0	0	0	0	1	0	0	1	0	0	69.8	230	0	0	208.4	0	0
74	NOLB	17	2	5	3	0	4	154	69	0	0	0	0	103.8	112.8	0	0	0	0	0	0	0	1	0	1	0	0	-9	384	0	0	312.2	0	0
74	NOLB	17	2	5	3	0	5	0	154	0	0	0	0	127.2	103.8	0	0	0	0	0	0	0	0	1	1	0	0	23.4	384	0	0	439.4	0	0
74	NOLB	17	2	5	4	0	1	50		0		0		52.6		0		0		1	0	0	0	0	1	0	0		50	0	0	52.6	0	0
74	NOLB	17	2	5	4	0	2	0	50	0	0	0	0	43	52.6	0	0	0	0	0	1	0	0	0	1	0	0	-9.6	50	0	0	95.6	0	0
74	NOLB	17	2	5	4	0	3	210	0	0	0	0	0	112.8	43	0	0	0	0	0	0	1	0	0	1	0	0	69.8	260	0	0	208.4	0	0
74	NOLB	17	2	5	4	0	4	24	210	0	0	0	0	103.8	112.8	0	0	0	0	0	0	0	1	0	1	0	0	-9	284	0	0	312.2	0	0
74	NOLB	17	2	5	4	0	5	193	24	0	0	0	0	127.2	103.8	0	0	0	0	0	0	0	0	1	1	0	0	23.4	477	0	0	439.4	0	0
74	NOLB	17	2	5	5	0	1	0		0		0		52.6		0		0		1	0	0	0	0	1	0	0		0	0	0	52.6	0	0
74	NOLB	17	2	5	5	0	2	36	0	0	0	0	0	43	52.6	0	0	0	0	0	1	0	0	0	1	0	0	-9.6	36	0	0	95.6	0	0
74	NOLB	17	2	5	5	0	3	151	36	0	0	0	0	112.8	43	0	0	0	0	0	0	1	0	0	1	0	0	69.8	187	0	0	208.4	0	0
74	NOLB	17	2	5	5	0	4	175	151	0	0	0	0	103.8	112.8	0	0	0	0	0	0	0	1	0	1	0	0	-9	362	0	0	312.2	0	0
74	NOLB	17	2	5	5	0	5	236	175	0	0	0	0	127.2	103.8	0	0	0	0	0	0	0	0	1	1	0	0	23.4	598	0	0	439.4	0	0
75	NOLB	18	2	5	1	0	1	156		0		0		116.6		0		0		1	0	0	0	0	1	0	0		156	0	0	116.6	0	0
75	NOLB	18	2	5	1	0	2	27	156	0	0	0	0	104.4	116.6	0	0	0	0	0	1	0	0	0	1	0	0	-12.2	183	0	0	221	0	0
75	NOLB	18	2	5	1	0	3	17	27	0	0	0	0	64.6	104.4	0	0	0	0	0	0	1	0	0	1	0	0	-39.8	200	0	0	285.6	0	0
75	NOLB	18	2	5	1	0	4	0	17	0	0	0	0	62.2	64.6	0	0	0	0	0	0	0	1	0	1	0	0	-2.4	200	0	0	347.8	0	0
75	NOLB	18	2	5	1	0	5	0	0	0	0	0	0	0	62.2	0	0	0	0	0	0	0	0	1	1	0	0	-62.2	200	0	0	347.8	0	0
75	NOLB	18	2	5	2	0	1	250		0		0		116.6		0		0		1	0	0	0	0	1	0	0		250	0	0	116.6	0	0
75	NOLB	18	2	5	2	0	2	181	250	0	0	0	0	104.4	116.6	0	0	0	0	0	1	0	0	0	1	0	0	-12.2	431	0	0	221	0	0
75	NOLB	18	2	5	2	0	3	137	181	0	0	0	0	64.6	104.4	0	0	0	0	0	0	1	0	0	1	0	0	-39.8	568	0	0	285.6	0	0
75	NOLB	18	2	5	2	0	4	24	137	0	0	0	0	62.2	64.6	0	0	0	0	0	0	0	1	0	1	0	0	-2.4	592	0	0	347.8	0	0
75	NOLB	18	2	5	2	0	5	0	24	0	0	0	0	0	62.2	0	0	0	0	0	0	0	0	1	1	0	0	-62.2	592	0	0	347.8	0	0
75	NOLB	18	2	5	3	0	1	0		0		0		116.6		0		0		1	0	0	0	0	1	0	0		0	0	0	116.6	0	0
75	NOLB	18	2	5	3	0	2	138	0	0	0	0	0	104.4	116.6	0	0	0	0	0	1	0	0	0	1	0	0	-12.2	138	0	0	221	0	0
75	NOLB	18	2	5	3	0	3	86	138	0	0	0	0	64.6	104.4	0	0	0	0	0	0	1	0	0	1	0	0	-39.8	224	0	0	285.6	0	0
75	NOLB	18	2	5	3	0	4	106	86	0	0	0	0	62.2	64.6	0	0	0	0	0	0	0	1	0	1	0	0	-2.4	330	0	0	347.8	0	0
75	NOLB	18	2	5	3	0	5	0	106	0	0	0	0	0	62.2	0	0	0	0	0	0	0	0	1	1	0	0	-62.2	330	0	0	347.8	0	0
75	NOLB	18	2	5	4	0	1	177		0		0		116.6		0		0		1	0	0	0	0	1	0	0		177	0	0	116.6	0	0
75	NOLB	18	2	5	4	0	2	97	177	0	0	0	0	104.4	116.6	0	0	0	0	0	1	0	0	0	1	0	0	-12.2	274	0	0	221	0	0
75	NOLB	18	2	5	4	0	3	40	97	0	0	0	0	64.6	104.4	0	0	0	0	0	0	1	0	0	1	0	0	-39.8	314	0	0	285.6	0	0
75	NOLB	18	2	5	4	0	4	0	40	0	0	0	0	62.2	64.6	0	0	0	0	0	0	0	1	0	1	0	0	-2.4	314	0	0	347.8	0	0
75	NOLB	18	2	5	4	0	5	0	0	0	0	0	0	0	62.2	0	0	0	0	0	0	0	0	1	1	0	0	-62.2	314	0	0	347.8	0	0
75	NOLB	18	2	5	5	0	1	0		0		0		116.6		0		0		1	0	0	0	0	1	0	0		0	0	0	116.6	0	0
75	NOLB	18	2	5	5	0	2	79	0	0	0	0	0	104.4	116.6	0	0	0	0	0	1	0	0	0	1	0	0	-12.2	79	0	0	221	0	0
75	NOLB	18	2	5	5	0	3	43	79	0	0	0	0	64.6	104.4	0	0	0	0	0	0	1	0	0	1	0	0	-39.8	122	0	0	285.6	0	0
75	NOLB	18	2	5	5	0	4	181	43	0	0	0	0	62.2	64.6	0	0	0	0	0	0	0	1	0	1	0	0	-2.4	303	0	0	347.8	0	0
75	NOLB	18	2	5	5	0	5	0	181	0	0	0	0	0	62.2	0	0	0	0	0	0	0	0	1	1	0	0	-62.2	303	0	0	347.8	0	0
76	NOLB	19	2	5	1	0	1	16		0		0		84.2		1		0		1	0	0	0	0	1	0	0		16	0	0	84.2	1	0
76	NOLB	19	2	5	1	0	2	115	16	0	0	0	0	89.4	84.2	3	1	0	0	0	1	0	0	0	1	0	0	5.2	131	0	0	173.6	4	0
76	NOLB	19	2	5	1	0	3	155	115	0	0	0	0	69.6	89.4	2	3	0	0	0	0	1	0	0	1	0	0	-19.8	286	0	0	243.2	6	0
76	NOLB	19	2	5	1	0	4	181	155	0	0	0	0	132.2	69.6	0	2	0	0	0	0	0	1	0	1	0	0	62.6	467	0	0	375.4	6	0
76	NOLB	19	2	5	1	0	5	14	181	0	0	0	0	60.6	132.2	1	0	0	0	0	0	0	0	1	1	0	0	-71.6	481	0	0	436	7	0
76	NOLB	19	2	5	2	0	1	216		0		0		84.2		1		0		1	0	0	0	0	1	0	0		216	0	0	84.2	1	0
76	NOLB	19	2	5	2	0	2	181	216	0	0	0	0	89.4	84.2	3	1	0	0	0	1	0	0	0	1	0	0	5.2	397	0	0	173.6	4	0
76	NOLB	19	2	5	2	0	3	137	181	0	0	0	0	69.6	89.4	2	3	0	0	0	0	1	0	0	1	0	0	-19.8	534	0	0	243.2	6	0
76	NOLB	19	2	5	2	0	4	104	137	0	0	0	0	132.2	69.6	0	2	0	0	0	0	0	1	0	1	0	0	62.6	638	0	0	375.4	6	0
76	NOLB	19	2	5	2	0	5	14	104	0	0	0	0	60.6	132.2	1	0	0	0	0	0	0	0	1	1	0	0	-71.6	652	0	0	436	7	0
76	NOLB	19	2	5	3	0	1	50		0		0		84.2		1		0		1	0	0	0	0	1	0	0		50	0	0	84.2	1	0
76	NOLB	19	2	5	3	0	2	138	50	2	0	0	0	89.4	84.2	3	1	0	0	0	1	0	0	0	1	0	0	5.2	188	2	0	173.6	4	0
76	NOLB	19	2	5	3	0	3	28	138	0	2	0	0	69.6	89.4	2	3	0	0	0	0	1	0	0	1	0	0	-19.8	216	2	0	243.2	6	0
76	NOLB	19	2	5	3	0	4	195	28	0	0	0	0	132.2	69.6	0	2	0	0	0	0	0	1	0	1	0	0	62.6	411	2	0	375.4	6	0
76	NOLB	19	2	5	3	0	5	181	195	0	0	0	0	60.6	132.2	1	0	0	0	0	0	0	0	1	1	0	0	-71.6	592	2	0	436	7	0
76	NOLB	19	2	5	4	0	1	139		1		0		84.2		1		0		1	0	0	0	0	1	0	0		139	1	0	84.2	1	0
76	NOLB	19	2	5	4	0	2	0	139	0	1	0	0	89.4	84.2	3	1	0	0	0	1	0	0	0	1	0	0	5.2	139	1	0	173.6	4	0
76	NOLB	19	2	5	4	0	3	0	0	2	0	0	0	69.6	89.4	2	3	0	0	0	0	1	0	0	1	0	0	-19.8	139	3	0	243.2	6	0
76	NOLB	19	2	5	4	0	4	0	0	0	2	0	0	132.2	69.6	0	2	0	0	0	0	0	1	0	1	0	0	62.6	139	3	0	375.4	6	0
76	NOLB	19	2	5	4	0	5	94	0	0	0	0	0	60.6	132.2	1	0	0	0	0	0	0	0	1	1	0	0	-71.6	233	3	0	436	7	0
76	NOLB	19	2	5	5	0	1	0		0		0		84.2		1		0		1	0	0	0	0	1	0	0		0	0	0	84.2	1	0
76	NOLB	19	2	5	5	0	2	13	0	1	0	0	0	89.4	84.2	3	1	0	0	0	1	0	0	0	1	0	0	5.2	13	1	0	173.6	4	0
76	NOLB	19	2	5	5	0	3	28	13	0	1	0	0	69.6	89.4	2	3	0	0	0	0	1	0	0	1	0	0	-19.8	41	1	0	243.2	6	0
76	NOLB	19	2	5	5	0	4	181	28	0	0	0	0	132.2	69.6	0	2	0	0	0	0	0	1	0	1	0	0	62.6	222	1	0	375.4	6	0
76	NOLB	19	2	5	5	0	5	0	181	1	0	0	0	60.6	132.2	1	0	0	0	0	0	0	0	1	1	0	0	-71.6	222	2	0	436	7	0
77	NOLB	20	2	5	1	0	1	0		0		0		90.4		0		0		1	0	0	0	0	1	0	0		0	0	0	90.4	0	0
77	NOLB	20	2	5	1	0	2	184	0	0	0	0	0	87.8	90.4	0	0	0	0	0	1	0	0	0	1	0	0	-2.6	184	0	0	178.2	0	0
77	NOLB	20	2	5	1	0	3	141	184	0	0	0	0	104	87.8	0	0	0	0	0	0	1	0	0	1	0	0	16.2	325	0	0	282.2	0	0
77	NOLB	20	2	5	1	0	4	104	141	0	0	0	0	93.6	104	0	0	0	0	0	0	0	1	0	1	0	0	-10.4	429	0	0	375.8	0	0
77	NOLB	20	2	5	1	0	5	138	104	0	0	0	0	69	93.6	0	0	0	0	0	0	0	0	1	1	0	0	-24.6	567	0	0	444.8	0	0
77	NOLB	20	2	5	2	0	1	16		0		0		90.4		0		0		1	0	0	0	0	1	0	0		16	0	0	90.4	0	0
77	NOLB	20	2	5	2	0	2	0	16	0	0	0	0	87.8	90.4	0	0	0	0	0	1	0	0	0	1	0	0	-2.6	16	0	0	178.2	0	0
77	NOLB	20	2	5	2	0	3	97	0	0	0	0	0	104	87.8	0	0	0	0	0	0	1	0	0	1	0	0	16.2	113	0	0	282.2	0	0
77	NOLB	20	2	5	2	0	4	10	97	0	0	0	0	93.6	104	0	0	0	0	0	0	0	1	0	1	0	0	-10.4	123	0	0	375.8	0	0
77	NOLB	20	2	5	2	0	5	14	10	0	0	0	0	69	93.6	0	0	0	0	0	0	0	0	1	1	0	0	-24.6	137	0	0	444.8	0	0
77	NOLB	20	2	5	3	0	1	110		0		0		90.4		0		0		1	0	0	0	0	1	0	0		110	0	0	90.4	0	0
77	NOLB	20	2	5	3	0	2	184	110	0	0	0	0	87.8	90.4	0	0	0	0	0	1	0	0	0	1	0	0	-2.6	294	0	0	178.2	0	0
77	NOLB	20	2	5	3	0	3	116	184	0	0	0	0	104	87.8	0	0	0	0	0	0	1	0	0	1	0	0	16.2	410	0	0	282.2	0	0
77	NOLB	20	2	5	3	0	4	173	116	0	0	0	0	93.6	104	0	0	0	0	0	0	0	1	0	1	0	0	-10.4	583	0	0	375.8	0	0
77	NOLB	20	2	5	3	0	5	99	173	0	0	0	0	69	93.6	0	0	0	0	0	0	0	0	1	1	0	0	-24.6	682	0	0	444.8	0	0
77	NOLB	20	2	5	4	0	1	110		0		0		90.4		0		0		1	0	0	0	0	1	0	0		110	0	0	90.4	0	0
77	NOLB	20	2	5	4	0	2	44	110	0	0	0	0	87.8	90.4	0	0	0	0	0	1	0	0	0	1	0	0	-2.6	154	0	0	178.2	0	0
77	NOLB	20	2	5	4	0	3	166	44	0	0	0	0	104	87.8	0	0	0	0	0	0	1	0	0	1	0	0	16.2	320	0	0	282.2	0	0
77	NOLB	20	2	5	4	0	4	181	166	0	0	0	0	93.6	104	0	0	0	0	0	0	0	1	0	1	0	0	-10.4	501	0	0	375.8	0	0
77	NOLB	20	2	5	4	0	5	94	181	0	0	0	0	69	93.6	0	0	0	0	0	0	0	0	1	1	0	0	-24.6	595	0	0	444.8	0	0
77	NOLB	20	2	5	5	0	1	216		0		0		90.4		0		0		1	0	0	0	0	1	0	0		216	0	0	90.4	0	0
77	NOLB	20	2	5	5	0	2	27	216	0	0	0	0	87.8	90.4	0	0	0	0	0	1	0	0	0	1	0	0	-2.6	243	0	0	178.2	0	0
77	NOLB	20	2	5	5	0	3	0	27	0	0	0	0	104	87.8	0	0	0	0	0	0	1	0	0	1	0	0	16.2	243	0	0	282.2	0	0
77	NOLB	20	2	5	5	0	4	0	0	0	0	0	0	93.6	104	0	0	0	0	0	0	0	1	0	1	0	0	-10.4	243	0	0	375.8	0	0
77	NOLB	20	2	5	5	0	5	0	0	0	0	0	0	69	93.6	0	0	0	0	0	0	0	0	1	1	0	0	-24.6	243	0	0	444.8	0	0
78	NOLB	21	2	5	1	0	1	187		0		0		149.2		0		0		1	0	0	0	0	1	0	0		187	0	0	149.2	0	0
78	NOLB	21	2	5	1	0	2	58	187	0	0	0	0	130	149.2	1	0	1	0	0	1	0	0	0	1	0	0	-19.2	245	0	0	279.2	1	1
78	NOLB	21	2	5	1	0	3	151	58	1	0	0	0	202.6	130	4	1	0	1	0	0	1	0	0	1	0	0	72.6	396	1	0	481.8	5	1
78	NOLB	21	2	5	1	0	4	195	151	0	1	0	0	189	202.6	0	4	0	0	0	0	0	1	0	1	0	0	-13.6	591	1	0	670.8	5	1
78	NOLB	21	2	5	1	0	5	236	195	0	0	0	0	165.2	189	0	0	0	0	0	0	0	0	1	1	0	0	-23.8	827	1	0	836	5	1
78	NOLB	21	2	5	2	0	1	216		0		0		149.2		0		0		1	0	0	0	0	1	0	0		216	0	0	149.2	0	0
78	NOLB	21	2	5	2	0	2	152	216	0	0	0	0	130	149.2	1	0	1	0	0	1	0	0	0	1	0	0	-19.2	368	0	0	279.2	1	1
78	NOLB	21	2	5	2	0	3	225	152	1	0	0	0	202.6	130	4	1	0	1	0	0	1	0	0	1	0	0	72.6	593	1	0	481.8	5	1
78	NOLB	21	2	5	2	0	4	173	225	0	1	0	0	189	202.6	0	4	0	0	0	0	0	1	0	1	0	0	-13.6	766	1	0	670.8	5	1
78	NOLB	21	2	5	2	0	5	108	173	0	0	0	0	165.2	189	0	0	0	0	0	0	0	0	1	1	0	0	-23.8	874	1	0	836	5	1
78	NOLB	21	2	5	3	0	1	216		0		0		149.2		0		0		1	0	0	0	0	1	0	0		216	0	0	149.2	0	0
78	NOLB	21	2	5	3	0	2	129	216	0	0	0	0	130	149.2	1	0	1	0	0	1	0	0	0	1	0	0	-19.2	345	0	0	279.2	1	1
78	NOLB	21	2	5	3	0	3	250	129	0	0	0	0	202.6	130	4	1	0	1	0	0	1	0	0	1	0	0	72.6	595	0	0	481.8	5	1
78	NOLB	21	2	5	3	0	4	79	250	0	0	0	0	189	202.6	0	4	0	0	0	0	0	1	0	1	0	0	-13.6	674	0	0	670.8	5	1
78	NOLB	21	2	5	3	0	5	94	79	0	0	0	0	165.2	189	0	0	0	0	0	0	0	0	1	1	0	0	-23.8	768	0	0	836	5	1
78	NOLB	21	2	5	4	0	1	127		0		0		149.2		0		0		1	0	0	0	0	1	0	0		127	0	0	149.2	0	0
78	NOLB	21	2	5	4	0	2	181	127	0	0	0	0	130	149.2	1	0	1	0	0	1	0	0	0	1	0	0	-19.2	308	0	0	279.2	1	1
78	NOLB	21	2	5	4	0	3	250	181	1	0	0	0	202.6	130	4	1	0	1	0	0	1	0	0	1	0	0	72.6	558	1	0	481.8	5	1
78	NOLB	21	2	5	4	0	4	250	250	0	1	0	0	189	202.6	0	4	0	0	0	0	0	1	0	1	0	0	-13.6	808	1	0	670.8	5	1
78	NOLB	21	2	5	4	0	5	250	250	0	0	0	0	165.2	189	0	0	0	0	0	0	0	0	1	1	0	0	-23.8	1058	1	0	836	5	1
78	NOLB	21	2	5	5	0	1	0		0		0		149.2		0		0		1	0	0	0	0	1	0	0		0	0	0	149.2	0	0
78	NOLB	21	2	5	5	0	2	130	0	1	0	1	0	130	149.2	1	0	1	0	0	1	0	0	0	1	0	0	-19.2	130	1	1	279.2	1	1
78	NOLB	21	2	5	5	0	3	137	130	1	1	0	1	202.6	130	4	1	0	1	0	0	1	0	0	1	0	0	72.6	267	2	1	481.8	5	1
78	NOLB	21	2	5	5	0	4	248	137	0	1	0	0	189	202.6	0	4	0	0	0	0	0	1	0	1	0	0	-13.6	515	2	1	670.8	5	1
78	NOLB	21	2	5	5	0	5	138	248	0	0	0	0	165.2	189	0	0	0	0	0	0	0	0	1	1	0	0	-23.8	653	2	1	836	5	1
79	NOLB	22	2	5	1	0	1	45		0		0		62.2		0		0		1	0	0	0	0	1	0	0		45	0	0	62.2	0	0
79	NOLB	22	2	5	1	0	2	36	45	0	0	0	0	101.8	62.2	0	0	0	0	0	1	0	0	0	1	0	0	39.6	81	0	0	164	0	0
79	NOLB	22	2	5	1	0	3	114	36	0	0	0	0	110.6	101.8	1	0	1	0	0	0	1	0	0	1	0	0	8.8	195	0	0	274.6	1	1
79	NOLB	22	2	5	1	0	4	104	114	0	0	0	0	111.8	110.6	0	1	0	1	0	0	0	1	0	1	0	0	1.2	299	0	0	386.4	1	1
79	NOLB	22	2	5	1	0	5	14	104	0	0	0	0	63	111.8	0	0	0	0	0	0	0	0	1	1	0	0	-48.8	313	0	0	449.4	1	1
79	NOLB	22	2	5	2	0	1	0		0		0		62.2		0		0		1	0	0	0	0	1	0	0		0	0	0	62.2	0	0
79	NOLB	22	2	5	2	0	2	130	0	0	0	0	0	101.8	62.2	0	0	0	0	0	1	0	0	0	1	0	0	39.6	130	0	0	164	0	0
79	NOLB	22	2	5	2	0	3	136	130	1	0	0	0	110.6	101.8	1	0	1	0	0	0	1	0	0	1	0	0	8.8	266	1	0	274.6	1	1
79	NOLB	22	2	5	2	0	4	118	136	0	1	0	0	111.8	110.6	0	1	0	1	0	0	0	1	0	1	0	0	1.2	384	1	0	386.4	1	1
79	NOLB	22	2	5	2	0	5	94	118	0	0	0	0	63	111.8	0	0	0	0	0	0	0	0	1	1	0	0	-48.8	478	1	0	449.4	1	1
79	NOLB	22	2	5	3	0	1	221		0		0		62.2		0		0		1	0	0	0	0	1	0	0		221	0	0	62.2	0	0
79	NOLB	22	2	5	3	0	2	250	221	0	0	0	0	101.8	62.2	0	0	0	0	0	1	0	0	0	1	0	0	39.6	471	0	0	164	0	0
79	NOLB	22	2	5	3	0	3	206	250	0	0	1	0	110.6	101.8	1	0	1	0	0	0	1	0	0	1	0	0	8.8	677	0	1	274.6	1	1
79	NOLB	22	2	5	3	0	4	250	206	0	0	0	1	111.8	110.6	0	1	0	1	0	0	0	1	0	1	0	0	1.2	927	0	1	386.4	1	1
79	NOLB	22	2	5	3	0	5	207	250	0	0	0	0	63	111.8	0	0	0	0	0	0	0	0	1	1	0	0	-48.8	1134	0	1	449.4	1	1
79	NOLB	22	2	5	4	0	1	0		0		0		62.2		0		0		1	0	0	0	0	1	0	0		0	0	0	62.2	0	0
79	NOLB	22	2	5	4	0	2	93	0	0	0	0	0	101.8	62.2	0	0	0	0	0	1	0	0	0	1	0	0	39.6	93	0	0	164	0	0
79	NOLB	22	2	5	4	0	3	97	93	0	0	0	0	110.6	101.8	1	0	1	0	0	0	1	0	0	1	0	0	8.8	190	0	0	274.6	1	1
79	NOLB	22	2	5	4	0	4	87	97	0	0	0	0	111.8	110.6	0	1	0	1	0	0	0	1	0	1	0	0	1.2	277	0	0	386.4	1	1
79	NOLB	22	2	5	4	0	5	0	87	0	0	0	0	63	111.8	0	0	0	0	0	0	0	0	1	1	0	0	-48.8	277	0	0	449.4	1	1
79	NOLB	22	2	5	5	0	1	45		0		0		62.2		0		0		1	0	0	0	0	1	0	0		45	0	0	62.2	0	0
79	NOLB	22	2	5	5	0	2	0	45	0	0	0	0	101.8	62.2	0	0	0	0	0	1	0	0	0	1	0	0	39.6	45	0	0	164	0	0
79	NOLB	22	2	5	5	0	3	0	0	0	0	0	0	110.6	101.8	1	0	1	0	0	0	1	0	0	1	0	0	8.8	45	0	0	274.6	1	1
79	NOLB	22	2	5	5	0	4	0	0	0	0	0	0	111.8	110.6	0	1	0	1	0	0	0	1	0	1	0	0	1.2	45	0	0	386.4	1	1
79	NOLB	22	2	5	5	0	5	0	0	0	0	0	0	63	111.8	0	0	0	0	0	0	0	0	1	1	0	0	-48.8	45	0	0	449.4	1	1
80	NOLB	23	2	5	1	0	1	0		0		0		4.8		0		0		1	0	0	0	0	1	0	0		0	0	0	4.8	0	0
80	NOLB	23	2	5	1	0	2	115	0	0	0	0	0	70.8	4.8	0	0	0	0	0	1	0	0	0	1	0	0	66	115	0	0	75.6	0	0
80	NOLB	23	2	5	1	0	3	151	115	0	0	0	0	39.4	70.8	0	0	0	0	0	0	1	0	0	1	0	0	-31.4	266	0	0	115	0	0
80	NOLB	23	2	5	1	0	4	250	151	0	0	0	0	103.6	39.4	0	0	0	0	0	0	0	1	0	1	0	0	64.2	516	0	0	218.6	0	0
80	NOLB	23	2	5	1	0	5	138	250	0	0	0	0	87.8	103.6	0	0	0	0	0	0	0	0	1	1	0	0	-15.8	654	0	0	306.4	0	0
80	NOLB	23	2	5	2	0	1	0		0		0		4.8		0		0		1	0	0	0	0	1	0	0		0	0	0	4.8	0	0
80	NOLB	23	2	5	2	0	2	138	0	0	0	0	0	70.8	4.8	0	0	0	0	0	1	0	0	0	1	0	0	66	138	0	0	75.6	0	0
80	NOLB	23	2	5	2	0	3	43	138	0	0	0	0	39.4	70.8	0	0	0	0	0	0	1	0	0	1	0	0	-31.4	181	0	0	115	0	0
80	NOLB	23	2	5	2	0	4	181	43	0	0	0	0	103.6	39.4	0	0	0	0	0	0	0	1	0	1	0	0	64.2	362	0	0	218.6	0	0
80	NOLB	23	2	5	2	0	5	207	181	0	0	0	0	87.8	103.6	0	0	0	0	0	0	0	0	1	1	0	0	-15.8	569	0	0	306.4	0	0
80	NOLB	23	2	5	3	0	1	0		0		0		4.8		0		0		1	0	0	0	0	1	0	0		0	0	0	4.8	0	0
80	NOLB	23	2	5	3	0	2	0	0	0	0	0	0	70.8	4.8	0	0	0	0	0	1	0	0	0	1	0	0	66	0	0	0	75.6	0	0
80	NOLB	23	2	5	3	0	3	0	0	0	0	0	0	39.4	70.8	0	0	0	0	0	0	1	0	0	1	0	0	-31.4	0	0	0	115	0	0
80	NOLB	23	2	5	3	0	4	0	0	0	0	0	0	103.6	39.4	0	0	0	0	0	0	0	1	0	1	0	0	64.2	0	0	0	218.6	0	0
80	NOLB	23	2	5	3	0	5	0	0	0	0	0	0	87.8	103.6	0	0	0	0	0	0	0	0	1	1	0	0	-15.8	0	0	0	306.4	0	0
80	NOLB	23	2	5	4	0	1	24		0		0		4.8		0		0		1	0	0	0	0	1	0	0		24	0	0	4.8	0	0
80	NOLB	23	2	5	4	0	2	101	24	0	0	0	0	70.8	4.8	0	0	0	0	0	1	0	0	0	1	0	0	66	125	0	0	75.6	0	0
80	NOLB	23	2	5	4	0	3	3	101	0	0	0	0	39.4	70.8	0	0	0	0	0	0	1	0	0	1	0	0	-31.4	128	0	0	115	0	0
80	NOLB	23	2	5	4	0	4	87	3	0	0	0	0	103.6	39.4	0	0	0	0	0	0	0	1	0	1	0	0	64.2	215	0	0	218.6	0	0
80	NOLB	23	2	5	4	0	5	94	87	0	0	0	0	87.8	103.6	0	0	0	0	0	0	0	0	1	1	0	0	-15.8	309	0	0	306.4	0	0
80	NOLB	23	2	5	5	0	1	0		0		0		4.8		0		0		1	0	0	0	0	1	0	0		0	0	0	4.8	0	0
80	NOLB	23	2	5	5	0	2	0	0	0	0	0	0	70.8	4.8	0	0	0	0	0	1	0	0	0	1	0	0	66	0	0	0	75.6	0	0
80	NOLB	23	2	5	5	0	3	0	0	0	0	0	0	39.4	70.8	0	0	0	0	0	0	1	0	0	1	0	0	-31.4	0	0	0	115	0	0
80	NOLB	23	2	5	5	0	4	0	0	0	0	0	0	103.6	39.4	0	0	0	0	0	0	0	1	0	1	0	0	64.2	0	0	0	218.6	0	0
[truncated: 2,501 more rows]

## Sheet: Legend
	Group	Group ID: 1-120
	Treatment	Leaderboard or No Leaderboard
	Session	If 20 groups are seeing leaderboard information from eachother, this is one session
	date	We did 3 separate weeks a series of experiments
	groupsize	Group size (5 or 20 people)
	individual	ID in the group
	Leaderboard	1 = yes
	Day	Day of the week (1 = Monday, 2 = Tuesday, 3 = Wednesday, 4 = Thursday and 5 = Friday)
	Pnts	Points earned by individual during the day
	Points(t-1)	Points earned in the previous day
	Chat	Amount of chat messages posted
	Chat(t-1)	Amount of chat messages posted in the previous day
	Like	Amount of likes posted
	Like(t-1)	Amount of likes posted in the previous day
	Points-G	Amount of Points per person in the group
	Points-G(t-1)	Amount of Points per person in the group in the previous day
	Chat-G	Total amount of chat messages posted by the group
	Chat-G(t-1)	Total amount of chat messages posted by the group in the previous day
	Like-G	Total amount of likes posted by the group
	Like-G(t-1)	Total amount of likes posted by the group in the previous day
	Monday
	Tuesday
	Wednesday
	Thursday
	Friday
	Group5	Treatment effect of group of 5 persons
	Group20	Treatment effect of group of 20 persons
	Group4x5	Treatment effect of group of 20 persons split up in 4 subgroups
	DIF	Change in the group level amount of points earned on average compared with previous day
	totP-I	Accumulated amount of points at the individual level
	totChat-I	Accumulated amount of chat messages posted at the individual level
	tot-Like-I	Accumulated amount of likes posted at the individual level
	totP-G	Accumulated amount of points at the group level
	totChat-G	Accumulated amount of chat messages posted at the group level
	tot-Like-G	Accumulated amount of likes posted at the group level
